# Supplementary material for: Polyvinyl chloride-based dielectric elastomer with high permittivity and low viscoelasticity for actuation and sensing
Source: Nat Commun. 2023 Mar 17;14:1483. doi: 10.1038/s41467-023-37178-5 (PMC10023783; doi:10.1038/s41467-023-37178-5)
Supplement: Supplementary file 4 — Supplementary Movies 1-6 [file 41467_2023_37178_MOESM4_ESM.zip]

Archive with 6 entries (6 files):
- Supplementary Movie/Supplementary Movie 1.mp4
- Supplementary Movie/Supplementary Movie 2.mp4
- Supplementary Movie/Supplementary Movie 3.mp4
- Supplementary Movie/Supplementary Movie 4.mp4
- Supplementary Movie/Supplementary Movie 5.mp4
- Supplementary Movie/Supplementary Movie 6.mp4
