# Supplementary material for: Polyvinyl chloride-based dielectric elastomer with high permittivity and low viscoelasticity for actuation and sensing
Source: Nat Commun. 2023 Mar 17;14:1483. doi: 10.1038/s41467-023-37178-5 (PMC10023783; doi:10.1038/s41467-023-37178-5)
Supplement: Supplementary file 5 — Source Data [file 41467_2023_37178_MOESM5_ESM.xlsx]

## Sheet: Fig. 2c
PVCg @C1s								CEC/PVCg @C1s								CEC @C1s
Binding energy /eV	Raw Intensity	Peak Sum	C-C/C-H	C-Cl	O-C=O	C-O		Binding energy /eV	Raw Intensity	Peak Sum	C-C/C-H	O-C=O	C-O/C-C≡N	C-Cl		Binding energy /eV	Raw Intensity	Peak Sum	C-C/C-H	C-O/C-C≡N
292	524.18	516.786	511.217	509.897	507.408	507.724		292	21091.5	21159.1	21131.4	21116.6	21124.7	21122		292	2550.56	2230.07	2186.82	2230.07
291.9	537.535	513.311	507.529	506.192	503.647	503.952		291.9	21069.4	21154.5	21125.6	21110.3	21118.7	21116.2		291.9	2446.55	2223.41	2178.77	2223.41
291.8	524.76	509.841	503.831	502.479	499.879	500.17		291.8	21227.3	21149.9	21119.7	21104.1	21112.8	21110.5		291.8	2266.54	2216.83	2170.73	2216.83
291.7	532.27	506.378	500.125	498.759	496.103	496.375		291.7	21334.7	21145.5	21113.8	21097.8	21106.9	21104.8		291.7	2363.94	2210.35	2162.71	2210.35
291.6	542.13	502.923	496.413	495.031	492.32	492.571		291.6	21220.1	21141.1	21108	21091.5	21101	21099.2		291.6	2356.59	2203.93	2154.68	2203.93
291.5	611.11	499.48	492.693	491.298	488.532	488.757		291.5	21247.8	21137	21102.2	21085.3	21095.1	21093.6		291.5	2320.69	2197.6	2146.65	2197.6
291.4	605.3	496.051	488.968	487.56	484.742	484.934		291.4	21330.6	21132.9	21096.3	21079	21089.2	21088.1		291.4	2321.17	2191.36	2138.62	2191.36
291.3	620.44	492.639	485.238	483.818	480.95	481.104		291.3	21203.7	21129	21090.5	21072.7	21083.3	21082.7		291.3	2356.82	2185.21	2130.6	2185.21
291.2	654.94	489.248	481.505	480.073	477.159	477.266		291.2	21190.8	21125.3	21084.8	21066.5	21077.5	21077.4		291.2	2415.43	2179.16	2122.56	2179.16
291.1	589.9	485.881	477.769	476.328	473.371	473.423		291.1	21205.6	21121.9	21079	21060.2	21071.7	21072.3		291.1	2375.59	2173.2	2114.52	2173.2
291	638.035	482.543	474.03	472.581	469.589	469.573		291	21128.5	21118.6	21073.2	21053.9	21065.9	21067.3		291	2303.68	2167.37	2106.48	2167.37
290.9	585.03	479.237	470.29	468.835	465.815	465.718		290.9	21174.6	21115.7	21067.5	21047.6	21060.2	21062.5		290.9	2380.9	2161.68	2098.45	2161.68
290.8	593.065	475.97	466.549	465.089	462.053	461.858		290.8	21176.4	21113.1	21061.8	21041.4	21054.5	21057.9		290.8	2401.95	2156.11	2090.41	2156.11
290.7	613.125	472.746	462.807	461.345	458.307	457.994		290.7	21120.8	21110.8	21056.1	21035.1	21048.8	21053.5		290.7	2234.82	2150.68	2082.36	2150.68
290.6	567.9	469.576	459.066	457.605	454.583	454.127		290.6	21193.5	21109	21050.5	21028.8	21043.2	21049.5		290.6	2200.38	2145.44	2074.34	2145.44
290.5	575.275	466.467	455.326	453.868	450.887	450.256		290.5	21287.4	21107.6	21044.9	21022.6	21037.6	21045.8		290.5	2198.93	2140.37	2066.32	2140.37
290.4	566.405	463.43	451.588	450.138	447.228	446.384		290.4	21221.5	21106.9	21039.3	21016.3	21032.1	21042.6		290.4	2107.53	2135.49	2058.3	2135.49
290.3	497.279	460.481	447.853	446.415	443.618	442.51		290.3	21114.8	21106.9	21033.8	21010.1	21026.7	21040		290.3	2174.83	2130.82	2050.29	2130.82
290.2	495.274	457.637	444.121	442.7	440.071	438.636		290.2	21271.4	21107.8	21028.3	21003.9	21021.3	21038		290.2	2194.9	2126.36	2042.27	2126.36
290.1	535.385	454.933	440.393	438.994	436.617	434.762		290.1	21269.2	21109.8	21022.9	20997.7	21016.1	21037		290.1	2214.26	2122.14	2034.25	2122.14
290	489.939	452.444	436.672	435.301	433.328	430.891		290	21148.6	21113.3	21017.5	20991.5	21010.9	21037.3		290	2177.67	2118.18	2026.22	2118.18
289.9	476.105	450.372	432.957	431.623	430.402	427.022		289.9	21030.8	21118.9	21012.2	20985.4	21005.9	21039.5		289.9	2205.28	2114.51	2018.2	2114.51
289.8	465.474	449.302	429.25	427.961	428.417	423.159		289.8	21117.2	21127.6	21006.9	20979.2	21000.9	21044.6		289.8	2135.58	2111.14	2010.17	2111.14
289.7	480.726	450.809	425.553	424.319	428.944	419.302		289.7	21216.6	21141.3	21001.7	20973.1	20996.1	21054.4		289.7	2147.12	2108.13	2002.15	2108.13
289.6	505.125	458.713	421.868	420.7	435.795	415.455		289.6	21190	21162.8	20996.6	20967.1	20991.5	21071.6		289.6	2089.06	2105.49	1994.13	2105.49
289.5	552.895	481.07	418.196	417.108	457.018	411.62		289.5	21235.2	21196.3	20991.6	20961.1	20987	21100.5		289.5	2105.53	2103.29	1986.11	2103.29
289.4	670.915	532.389	414.542	413.549	507.114	407.802		289.4	21407.9	21247.1	20986.7	20955.1	20982.7	21146.4		289.4	2138.64	2101.54	1978.1	2101.54
289.3	831.17	634.228	410.908	410.029	607.631	404.005		289.3	21414.2	21321.6	20981.9	20949.2	20978.7	21215.6		289.3	2170.09	2100.29	1970.07	2100.29
289.2	963.39	811.096	407.301	406.556	783.067	400.237		289.2	21482.8	21425.3	20977.2	20943.4	20974.9	21313.6		289.2	2170.79	2099.61	1962.04	2099.61
289.1	1199.88	1079.75	403.725	403.139	1050.16	396.505		289.1	21682.9	21561.3	20972.6	20937.6	20971.4	21443.3		289.1	2276.24	2099.56	1954.01	2099.56
289	1506.35	1432.86	400.188	399.789	1401.59	392.818		289	21890.9	21727.1	20968.2	20931.9	20968.2	21602.3		289	2460.64	2100.21	1945.96	2100.21
288.9	1877.84	1826.3	396.697	396.518	1793.17	389.188		288.9	22099.3	21912.3	20963.9	20926.4	20965.5	21780		288.9	2572.7	2101.62	1937.88	2101.62
288.8	2193.88	2180.38	393.262	393.344	2145.23	385.63		288.8	22184.8	22093.8	20959.9	20921	20963.2	21953.3		288.8	2536.99	2103.9	1929.79	2103.9
288.7	2402.05	2401.74	389.894	390.281	2364.37	382.159		288.7	22236.7	22233.9	20956	20915.7	20961.4	22084.5		288.7	2431.56	2107.19	1921.7	2107.19
288.6	2469.41	2421.92	386.599	387.347	2382.09	378.789		288.6	22326.9	22290	20952.4	20910.6	20960.2	22130.7		288.6	2459.31	2111.63	1913.62	2111.63
288.5	2318.82	2233.71	383.385	384.558	2191.17	375.536		288.5	22212.1	22241.5	20949	20905.6	20959.8	22071.3		288.5	2386.71	2117.37	1905.54	2117.37
288.4	2189.06	1895.88	380.254	381.928	1850.31	372.416		288.4	22003.9	22109.3	20945.8	20900.9	20960.1	21926.9		288.4	2446.97	2124.59	1897.46	2124.59
288.3	1741.08	1500.28	377.21	379.478	1451.35	369.449		288.3	21857.5	21936.4	20943	20896.5	20961.4	21740.4		288.3	2466.38	2133.49	1889.38	2133.49
288.2	1359.6	1131.91	374.253	377.225	1079.19	366.656		288.2	21677.8	21760.8	20940.4	20892.2	20963.9	21549.6		288.2	2524.54	2144.32	1881.29	2144.32
288.1	997.065	842.58	371.385	375.193	785.592	364.065		288.1	21532.7	21605.8	20938.2	20888.3	20967.7	21377.3		288.1	2420.33	2157.4	1873.19	2157.4
288	692.045	646.436	368.61	373.415	584.6	361.718		288	21438.1	21482.5	20936.3	20884.8	20973.3	21234.4		288	2544.74	2173.12	1865.11	2173.12
287.9	568.12	530.404	365.931	371.929	463.02	359.678		287.9	21351.1	21394	20934.9	20881.6	20981	21123.2		287.9	2419.02	2191.92	1857.01	2191.92
287.8	464.923	470.572	363.359	370.791	396.769	358.043		287.8	21245	21338	20933.9	20879	20991.6	21040.9		287.8	2340.18	2214.43	1848.92	2214.43
287.7	433.873	444.538	360.905	370.072	363.179	356.994		287.7	21244.4	21310.4	20933.4	20876.9	21006.2	20981.8		287.7	2337.41	2241.43	1840.85	2241.43
287.6	434.098	436.811	358.586	369.871	346.276	356.899		287.6	21307.9	21306.9	20933.4	20875.5	21026.6	20939.7		287.6	2322.87	2274.05	1832.78	2274.05
287.5	424.579	439.167	356.42	370.332	336.895	358.534		287.5	21377.5	21325	20934.1	20875	21055.4	20909.3		287.5	2228.93	2313.88	1824.71	2313.86
287.4	450.996	448.985	354.426	371.689	330.562	363.503		287.4	21431.5	21365.1	20935.5	20875.7	21096.9	20886.4		287.4	2191.52	2363.28	1816.66	2363.25
287.3	444.13	467.856	352.63	374.36	325.381	374.847		287.3	21466.2	21430.5	20937.7	20878	21156.7	20868.1		287.3	2220.48	2425.76	1808.64	2425.7
287.2	494.833	500.986	351.06	379.124	320.643	397.679		287.2	21579.2	21527.9	20940.9	20882.5	21242.2	20852.8		287.2	2208.71	2506.47	1800.67	2506.32
287.1	569.5	557.021	349.755	387.452	316.101	439.383		287.1	21714.7	21666.5	20945.1	20890.6	21362.5	20839.5		287.1	2515.09	2612.95	1792.82	2612.59
287	622.34	647.111	348.757	401.996	311.67	508.504		287	21910.3	21857.3	20950.7	20904.3	21526.8	20827.4		287	2677.85	2755.5	1785.19	2754.66
286.9	777.6	782.606	348.127	427.252	307.319	611.871		286.9	22122.1	22111.8	20957.9	20927	21743.2	20816.3		286.9	2921.14	2947.9	1778.09	2946.02
286.8	963.775	971.197	347.951	470.215	303.031	750.117		286.8	22383.3	22439.8	20967.2	20963.8	22016.4	20806		286.8	3125.44	3207.3	1772.1	3203.24
286.7	1131.32	1212.48	348.374	540.627	298.799	912.976		286.7	22753.1	22846.6	20979.3	21021.4	22344.3	20796.2		286.7	3766.79	3553.63	1768.33	3545.13
286.6	1337.93	1494.61	349.66	650.446	294.616	1076.38		286.6	23332.8	23329.9	20995.3	21108.2	22715	20787		286.6	4394.39	4008.54	1768.74	3991.33
286.5	1546.24	1791.97	352.317	811.641	290.48	1202.28		286.5	24025.7	23872.7	21017.2	21232.5	23101.6	20778.2		286.5	5038.87	4592.71	1776.85	4558.99
286.4	1963.52	2071.69	357.356	1032.59	286.388	1248.39		286.4	24572.1	24437.2	21047.9	21400.8	23457.1	20769.9		286.4	5812.28	5323.27	1798.57	5259.34
286.3	2286.89	2315.48	366.76	1313.28	282.343	1194.5		286.3	24864.8	24962.2	21092	21614	23714.5	20761.9		286.3	6969	6210.16	1843.34	6092.84
286.2	2659.62	2534.26	384.276	1640.61	278.347	1060.88		286.2	25289	25379.6	21156.5	21865	23806.3	20754.2		286.2	8252.61	7251.4	1925.53	7043.09
286.1	2957.99	2747.98	416.703	1985.55	274.404	889.736		286.1	25677.8	25650.8	21251.4	22134.8	23702.7	20746.8		286.1	9322.05	8428.16	2066.2	8070.19
286	3095.49	2959.84	475.672	2301.64	270.518	719.114		286	25827.1	25784.6	21390.6	22388.5	23433.4	20739.7		286	10552.1	9693.99	2294.38	9098.69
285.9	3039.06	3153.05	579.952	2529.15	266.687	573.193		285.9	25880	25815.7	21592.1	22575.4	23066.2	20732.9		285.9	11637.3	10968	2647.75	10010
285.8	3170.97	3308.94	757.858	2610.86	262.911	462.193		285.8	25726	25780	21878.1	22642.2	22667.8	20726.4		285.8	12488.1	12142.6	3172.18	10650.6
285.7	3365.31	3441.51	1048.91	2521.88	259.189	385.502		285.7	25528.1	25725.4	22273.7	22564.6	22285.6	20720		285.7	13134.4	13125.9	3918.79	10877.7
285.6	3550.34	3619.79	1504.12	2287.1	255.526	336.253		285.6	25583.6	25729.4	22805.4	22366.8	21946.1	20713.9		285.6	13573.9	13910	4939.7	10631.1
285.5	3918.2	3951.01	2182.05	1963.72	251.922	305.928		285.5	26038.6	25880.6	23496.4	22102.3	21661.5	20708		285.5	13693.8	14598.6	6278.64	9971.07
285.4	4680.2	4545.91	3141.05	1611.49	248.383	287.165		285.4	26387.2	26248.1	24363.1	21821.7	21433.6	20702.3		285.4	14467.1	15360.8	7961.51	9040.55
285.3	5870.25	5490.76	4426.15	1276.8	244.922	274.853		285.3	27000.7	26865.5	25408.9	21559.9	21258.1	20696.9		285.3	14689.6	16346.4	9984.75	7992.94
285.2	7338.1	6826.36	6051.88	989	241.558	265.972		285.2	27702.8	27729.1	26619	21336	21126.8	20691.6		285.2	15793	17630.7	12304.9	6947.19
285.1	8999.9	8533.1	7987.35	760.939	238.316	258.942		285.1	28511.3	28801.2	27958	21157.2	21030.3	20686.6		285.1	16911.4	19201.2	14834.7	5977.73
285	10739	10518.8	10141.1	592.758	235.222	253.015		285	29557.8	30011	29365.3	21022.3	20959.8	20681.8		285	19109.4	20964.3	17439.8	5125.33
284.9	12671.9	12622.3	12360.7	476.117	232.305	247.854		284.9	30816.9	31261	30756.7	20925.2	20907.8	20677.3		284.9	21266.2	22765.1	19949.4	4405.88
284.8	14677.6	14628.4	14443.1	399.067	229.599	243.308		284.8	31788.8	32432	32027.5	20857.4	20868.7	20673		284.8	23779.3	24412.4	22172.8	3818.88
284.7	15975.5	16296.7	16159.9	349.739	227.135	239.31		284.7	33096.3	33393.6	33059.5	20810.8	20838.3	20669.1		284.7	24887.5	25706.7	23921.5	3353.18
284.6	17119.5	17402.5	17296.2	318.361	224.936	235.814		284.6	33330.6	34021.2	33737.6	20778.6	20814.1	20665.6		284.6	25864.7	26472.9	25037.8	2991.46
284.5	17454.8	17780	17693.5	297.978	223.02	232.793		284.5	34016.9	34219.1	33973.1	20755.6	20794.1	20662.4		284.5	26326	26584.3	25414.5	2714.41
284.4	17204.8	17366	17292.8	284.1	221.393	230.218		284.4	33852	33949.2	33732.3	20738.5	20777.4	20659.6		284.4	26241.2	25984.6	25014.3	2503.19
284.3	16312	16216.6	16152.9	274.07	220.052	228.055		284.3	33307.4	33242.4	33048.9	20725.4	20763.2	20657.1		284.3	25480.1	24694.8	23874.8	2341.28
284.2	14684.8	14489	14432.7	266.409	218.979	226.27		284.2	32626	32185.7	32011.6	20714.8	20751.1	20655		284.2	24416.8	22808.9	22103.1	2215.36
284.1	12584	12397.1	12346.8	260.305	218.15	224.815		284.1	31820.2	30893.2	30735.5	20706.2	20740.6	20653.2		284.1	22440.5	20474.4	19857.3	2115.19
284	10179.5	10169.1	10123.7	255.308	217.528	223.644		284	30498.7	29482.4	29338.8	20698.9	20731.5	20651.8		284	19802.6	17872.5	17325.9	2033.52
283.9	8044.35	8007.57	7966.48	251.143	217.073	222.704		283.9	28930	28057.6	27926.3	20692.8	20723.6	20650.6		283.9	17135.4	15188.8	14699.6	1965.31
283.8	5930.5	6064.91	6027.5	247.632	216.75	221.949		283.8	27123.8	26702.7	26582	20687.7	20716.7	20649.6		283.8	14208.2	12590.6	12149.3	1907.05
283.7	4198.34	4432.47	4398.26	244.64	216.524	221.338		283.7	25782.7	25477.8	25366.7	20683.2	20710.7	20648.8		283.7	11783.1	10209.9	9809.31	1856.44
283.6	2961.8	3141.02	3109.61	242.066	216.365	220.834		283.6	24521.8	24418.4	24315.6	20679.4	20705.4	20648.2		283.6	9038.07	8132.06	7766.56	1811.79
283.5	2009.38	2175.97	2147.04	239.831	216.252	220.412		283.5	23476	23538.9	23443.7	20676.1	20700.7	20647.6		283.5	6686.46	6399.62	6064.72	1772.05
283.4	1395.47	1492.24	1465.51	237.876	216.17	220.052		283.4	22928.9	22835.8	22747.2	20673.3	20696.5	20647.2		283.4	5260.2	5015.19	4707.19	1736.36
283.3	1013.26	1031.43	1006.66	236.153	216.109	219.738		283.3	22187.6	22292.7	22210.1	20670.7	20692.7	20646.8		283.3	3765.44	3952.16	3667.97	1703.97
283.2	717.84	734.963	711.938	234.626	216.062	219.462		283.2	21663	21886.1	21809	20668.5	20689.4	20646.4		283.2	2882.74	3166.39	2903.36	1674.45
283.1	564.855	551.779	530.326	233.263	216.024	219.215		283.1	21327.6	21589.6	21517.4	20666.5	20686.3	20646.1		283.1	2298.16	2605.3	2361.2	1647.3
283	465.966	442.337	422.299	232.042	215.992	218.993		283	21135.5	21378	21310.1	20664.7	20683.5	20645.9		283	2038.79	2217.47	1990.36	1622.18
282.9	402.26	378.302	359.544	230.943	215.966	218.792		282.9	21045.5	21228.9	21165.1	20663.1	20681	20645.6		282.9	1844.48	1956.76	1744.93	1598.79
282.8	350.949	340.889	323.293	229.95	215.942	218.61		282.8	21018.9	21124.3	21064.2	20661.6	20678.7	20645.4		282.8	1617.86	1785.21	1587.2	1576.91
282.7	309.634	318.459	301.919	229.051	215.922	218.443		282.7	20896.5	21050.4	20993.7	20660.3	20676.5	20645.2		282.7	1463.72	1673.68	1488.18	1556.35
282.6	321.765	304.204	288.628	228.233	215.904	218.289		282.6	20987.4	20997	20943.4	20659.1	20674.6	20645		282.6	1412.32	1600.89	1426.78	1536.95
282.5	285.219	294.374	279.68	227.487	215.888	218.148		282.5	20959.5	20957.2	20906.5	20658	20672.8	20644.8		282.5	1290.41	1552.29	1388.56	1518.57
282.4	308.077	286.983	273.099	226.805	215.873	218.019		282.4	20749.2	20926.4	20878.3	20656.9	20671.1	20644.6		282.4	1292.65	1518.3	1364.06	1501.09
282.3	270.682	281.017	267.877	226.181	215.861	217.899		282.3	20763.3	20901.6	20855.8	20656	20669.5	20644.4		282.3	1295.41	1492.9	1347.35	1484.41
282.2	255.507	275.964	263.509	225.607	215.85	217.789		282.2	20857.7	20880.8	20837.3	20655.2	20668.1	20644.2		282.2	1215.66	1472.49	1334.92	1468.43
282.1	267.673	271.555	259.733	225.079	215.84	217.686		282.1	20760.4	20863	20821.6	20654.4	20666.8	20644.1		282.1	1221.53	1454.98	1324.76	1453.1
282	260.923	267.646	256.411	224.591	215.831	217.591		282	20840	20847.4	20807.9	20653.6	20665.5	20643.9		282	1301.07	1439.17	1315.73	1438.33
281.9	248.387	264.148	253.457	224.141	215.823	217.503		281.9	20847.3	20833.5	20795.9	20652.9	20664.3	20643.8		281.9	1148.1	1424.43	1307.26	1424.07
281.8	235.619	260.998	250.812	223.724	215.816	217.421		281.8	20881.5	20821.1	20785.1	20652.3	20663.3	20643.7		281.8	1147.2	1410.44	1299.07	1410.29
281.7	237.79	258.151	248.434	223.337	215.809	217.345		281.7	20871.7	20809.8	20775.4	20651.7	20662.3	20643.5		281.7	1086.71	1396.98	1291.01	1396.92
281.6	235.869	255.565	246.286	222.977	215.804	217.273		281.6	20819.3	20799.6	20766.7	20651.2	20661.3	20643.4		281.6	1136.45	1383.97	1283	1383.94
281.5	251.459	253.21	244.341	222.642	215.799	217.207		281.5	20769.2	20790.3	20758.8	20650.7	20660.4	20643.3		281.5	1162.21	1371.31	1275.01	1371.3
281.4	253.413	251.06	242.574	222.33	215.794	217.144		281.4	20798.7	20781.8	20751.6	20650.2	20659.6	20643.2		281.4	1154.82	1358.97	1267.02	1358.97
281.3	224.421	249.092	240.964	222.039	215.791	217.086		281.3	20778.2	20774.1	20745	20649.8	20658.8	20643.1		281.3	1186.31	1346.92	1259.03	1346.92
281.2	215.304	247.286	239.494	221.767	215.788	217.032		281.2	20822.4	20766.9	20739	20649.4	20658.1	20643		281.2	1132.8	1335.13	1251.04	1335.13
281.1	220.722	245.623	238.147	221.512	215.785	216.981		281.1	20768.1	20760.3	20733.5	20649	20657.4	20643		281.1	1117.08	1323.59	1243.06	1323.59
281	239.82	244.089	236.91	221.272	215.782	216.933		281	20707.9	20754.2	20728.4	20648.6	20656.8	20642.9		281	1203.38	1312.27	1235.08	1312.27
280.9	225.054	242.672	235.772	221.048	215.78	216.888		280.9	20637.2	20748.6	20723.7	20648.3	20656.1	20642.8		280.9	1131.4	1301.14	1227.08	1301.14
280.8	214.177	241.36	234.723	220.837	215.779	216.845		280.8	20780.7	20743.4	20719.4	20648	20655.6	20642.7		280.8	1158.4	1290.2	1219.1	1290.2
280.7	196.394	240.142	233.754	220.638	215.777	216.805		280.7	20737.6	20738.6	20715.4	20647.7	20655	20642.7		280.7	1135.23	1279.43	1211.11	1279.43
280.6	174.571	239.009	232.856	220.451	215.775	216.767		280.6	20793	20734.1	20711.8	20647.4	20654.5	20642.6		280.6	1064.07	1268.82	1203.12	1268.82
280.5	217.644	237.953	232.022	220.273	215.773	216.73		280.5	20699.8	20729.9	20708.3	20647.2	20654	20642.6		280.5	1151.04	1258.37	1195.14	1258.37
280.4	222.585	236.969	231.247	220.105	215.771	216.695		280.4	20578	20725.9	20705.1	20646.9	20653.6	20642.5		280.4	1039.87	1248.04	1187.15	1248.04
280.3	217.043	236.048	230.526	219.946	215.769	216.662		280.3	20520.9	20722.3	20702.2	20646.7	20653.1	20642.5		280.3	1047.98	1237.85	1179.17	1237.85
280.2	214.605	235.187	229.854	219.796	215.768	216.631		280.2	20572.5	20718.9	20699.4	20646.5	20652.7	20642.4		280.2	1129.14	1227.78	1171.19	1227.78
280.1	206.058	234.38	229.226	219.654	215.766	216.601		280.1	20724.4	20715.6	20696.8	20646.3	20652.3	20642.4		280.1	1118.19	1217.81	1163.19	1217.81
280	183.105	233.622	228.639	219.518	215.765	216.572		280	20654.2	20712.6	20694.4	20646.1	20651.9	20642.3		280	1040.17	1207.93	1155.2	1207.93

## Sheet: Fig. 2d
PVCg @N 1s			CEC @N 1s			CEC/PVCg @N 1s
Binding energy /eV	Intensity		Binding energy /eV	Intensity		Binding energy /eV	Intensity
407	3516.42		407	9396.05		407	11062.5
406.9	3739.84		406.9	9457.07		406.9	10993.5
406.8	3674.88		406.8	9470.09		406.8	10993.5
406.7	3648.72		406.7	9475.04		406.7	11034.3
406.6	3695.96		406.6	9447.66		406.6	10924.5
406.5	3550.04		406.5	9414.22		406.5	11057.4
406.4	3516.92		406.4	9463.73		406.4	11017.6
406.3	3611.79		406.3	9419.33		406.3	10876.3
406.2	3558.39		406.2	9458.54		406.2	10927.2
406.1	3599.96		406.1	9468.38		406.1	11054.6
406	3602.29		406	9532.34		406	10916
405.9	3302.04		405.9	9453.77		405.9	10916.9
405.8	3489.29		405.8	9441.4		405.8	10990.7
405.7	3725.22		405.7	9461.32		405.7	11016.4
405.6	3570.45		405.6	9481.66		405.6	10968
405.5	3438.59		405.5	9441.42		405.5	10977.1
405.4	3487.45		405.4	9486.28		405.4	10953.8
405.3	3482.05		405.3	9494.33		405.3	11071.5
405.2	3484.03		405.2	9486.24		405.2	11129.8
405.1	3623.14		405.1	9427.02		405.1	11019.3
405	3504.16		405	9400.68		405	11026.1
404.9	3572.46		404.9	9492.4		404.9	10826.4
404.8	3501.38		404.8	9500.75		404.8	10968.1
404.7	3538.3		404.7	9452.53		404.7	11084.3
404.6	3519.52		404.6	9440.86		404.6	10981.4
404.5	3518.33		404.5	9541.13		404.5	11122.3
404.4	3589.79		404.4	9564.21		404.4	10883.5
404.3	3583.3		404.3	9508.5		404.3	10911.9
404.2	3498.85		404.2	9529.83		404.2	10990.3
404.1	3558.88		404.1	9505.03		404.1	10874.4
404	3707.74		404	9474.68		404	11050.1
403.9	3475.09		403.9	9425.12		403.9	11166.8
403.8	3430.2		403.8	9439.52		403.8	11099.6
403.7	3383.22		403.7	9486.25		403.7	10979.9
403.6	3432.06		403.6	9504.57		403.6	11098.9
403.5	3543.43		403.5	9457.35		403.5	10995.1
403.4	3599.75		403.4	9478.69		403.4	11057.1
403.3	3463.98		403.3	9542.95		403.3	11148.7
403.2	3448.2		403.2	9474.66		403.2	10983.1
403.1	3553.39		403.1	9476.52		403.1	11063.5
403	3681.05		403	9465.64		403	11057.1
402.9	3568.64		402.9	9551.36		402.9	11051.2
402.8	3501.04		402.8	9531.24		402.8	10955.8
402.7	3493.49		402.7	9519.76		402.7	11011.5
402.6	3509.33		402.6	9543.49		402.6	10944
402.5	3437.41		402.5	9485.52		402.5	10895
402.4	3451.22		402.4	9468.56		402.4	11069.2
402.3	3469.74		402.3	9447.29		402.3	10958
402.2	3555.1		402.2	9410.7		402.2	11088.9
402.1	3604.72		402.1	9344.2		402.1	11036.4
402	3574.22		402	9445.92		402	10979.5
401.9	3593.91		401.9	9512.04		401.9	11028.8
401.8	3609.5		401.8	9558.77		401.8	11048.9
401.7	3408.76		401.7	9471.62		401.7	11037.9
401.6	3489.73		401.6	9542.8		401.6	10994.1
401.5	3637.8		401.5	9495		401.5	11179
401.4	3549.22		401.4	9444.74		401.4	11042
401.3	3506.19		401.3	9470.15		401.3	11061.5
401.2	3688.13		401.2	9508.95		401.2	11167.1
401.1	3620.08		401.1	9532.2		401.1	11252.8
401	3676.11		401	9481.51		401	11274
400.9	3687.31		400.9	9536.64		400.9	11237.7
400.8	3764.01		400.8	9491.11		400.8	11297.6
400.7	3910.53		400.7	9397.25		400.7	11401.7
400.6	4082.42		400.6	9457.82		400.6	11585.5
400.5	4270.26		400.5	9513.39		400.5	11743.8
400.4	4506.23		400.4	9506.4		400.4	11889.5
400.3	4688.88		400.3	9472.46		400.3	11954.3
400.2	5009.86		400.2	9509.67		400.2	12058.7
400.1	5250.17		400.1	9468.45		400.1	12219.9
400	5718.48		400	9528.43		400	12551.4
399.9	5976.71		399.9	9515.45		399.9	12505.5
399.8	6563.13		399.8	9520.16		399.8	12668
399.7	7131.53		399.7	9516.76		399.7	12698.7
399.6	7206.73		399.6	9515.52		399.6	13112.9
399.5	6912.45		399.5	9480.75		399.5	13071.2
399.4	6986.66		399.4	9601.65		399.4	12907.4
399.3	6934.69		399.3	9590.27		399.3	12934.4
399.2	6827.62		399.2	9547.37		399.2	12781.5
399.1	6496.95		399.1	9598.3		399.1	12733.5
399	6226.56		399	9552.95		399	12366
398.9	5887.03		398.9	9466.82		398.9	12299.1
398.8	5374.68		398.8	9522.59		398.8	12220.7
398.7	5178.49		398.7	9489.3		398.7	12037.6
398.6	4833.08		398.6	9427.24		398.6	12054.8
398.5	4689.04		398.5	9465.17		398.5	11849.4
398.4	4561.26		398.4	9445.26		398.4	11868.7
398.3	4334.29		398.3	9491.62		398.3	11638.9
398.2	4307.12		398.2	9530.34		398.2	11459
398.1	4207.79		398.1	9456.85		398.1	11479.1
398	4249.7		398	9497.79		398	11369.7
397.9	4279.51		397.9	9548.83		397.9	11221.1
397.8	4269.91		397.8	9531.19		397.8	11136.8
397.7	4225.3		397.7	9484.34		397.7	10972.2
397.6	4006.21		397.6	9529.75		397.6	11054.1
397.5	4028.02		397.5	9500.82		397.5	11067.2
397.4	4092.51		397.4	9540.57		397.4	10872.1
397.3	4087.76		397.3	9470.63		397.3	10816.5
397.2	3934.79		397.2	9499.18		397.2	10949.9
397.1	4100.67		397.1	9442.86		397.1	10893.2
397	3935.99		397	9456.14		397	10935.2
396.9	3841.7		396.9	9537.23		396.9	10861.5
396.8	3687.95		396.8	9409.94		396.8	10740.9
396.7	3769.6		396.7	9460.8		396.7	10804
396.6	3746.79		396.6	9553.34		396.6	10812.4
396.5	3710.68		396.5	9486.21		396.5	10779.9
396.4	3635.43		396.4	9445.21		396.4	10823.9
396.3	3642.99		396.3	9490.63		396.3	10949.3
396.2	3528.34		396.2	9481.06		396.2	10856
396.1	3399.75		396.1	9519.01		396.1	10773.1
396	3735.79		396	9450.65		396	10951.9
395.9	3492.19		395.9	9484.91		395.9	10872.4
395.8	3495.98		395.8	9493.06		395.8	10889
395.7	3509.39		395.7	9436.71		395.7	11007.2
395.6	3446.7		395.6	9418.21		395.6	10859.1
395.5	3481.24		395.5	9391.27		395.5	10760.2
395.4	3454.45		395.4	9500.33		395.4	10798.6
395.3	3416.4		395.3	9487.41		395.3	10796.1
395.2	3403.91		395.2	9423.24		395.2	10843.5
395.1	3449.14		395.1	9498.23		395.1	10866.8
395	3501.23		395	9506.65		395	10852.4
394.9	3479.28		394.9	9522.2		394.9	10868.4
394.8	3226.01		394.8	9508.08		394.8	10914
394.7	3310.06		394.7	9545.33		394.7	10671.4
394.6	3471.06		394.6	9520.81		394.6	10742.7
394.5	3475.98		394.5	9476.5		394.5	10769.8
394.4	3515.24		394.4	9477.88		394.4	10796.2
394.3	3449.39		394.3	9424.13		394.3	10958
394.2	3457.86		394.2	9402.26		394.2	11005.5
394.1	3615.36		394.1	9577.76		394.1	10906.9
394	3544.4		394	9556.72		394	10787.5
393.9	3536.58		393.9	9452.77		393.9	10962.5
393.8	3540.39		393.8	9437.21		393.8	11015.9
393.7	3483.96		393.7	9449.27		393.7	10851.2
393.6	3373.1		393.6	9430.4		393.6	10970.2
393.5	3451.01		393.5	9461.62		393.5	10898.3
393.4	3374.9		393.4	9430.32		393.4	10923.1
393.3	3435.67		393.3	9540.94		393.3	11023.4
393.2	3527.38		393.2	9496.39		393.2	10929.6
393.1	3538.04		393.1	9419.65		393.1	10847.6
393	3438.51		393	9553.11		393	10924.4

## Sheet: Fig. 2e
PVCg			CEC			CEC/PVCg
Wavenumber /cm	Intensity /a.u.		Wavenumber /cm	Intensity /a.u.		Wavenumber /cm	Intensity /a.u.
549.977	0.00313		500.437	0.03156		500.315	10.385
551.405	0.00368		500.919	0.03135		500.775	10.3303
552.834	0.00426		501.401	0.03112		501.235	10.2766
554.262	0.00473		501.884	0.03093		501.695	9.63585
555.691	0.00495		502.366	0.03077		502.155	8.99768
557.119	0.00497		502.848	0.03064		502.615	8.36154
558.548	0.0049		503.33	0.03048		503.075	7.72728
559.976	0.00476		503.812	0.03024		503.535	7.06017
561.405	0.00448		504.294	0.02987		503.995	6.39551
562.833	0.00404		504.776	0.02937		504.455	5.73282
564.262	0.00356		505.258	0.02879		504.915	5.07234
565.69	0.00324		505.74	0.02822		505.375	4.29951
567.119	0.00326		506.223	0.02774		505.835	3.52843
568.547	0.00354		506.705	0.02744		506.295	2.76007
569.976	0.00387		507.187	0.02735		506.755	1.99391
571.404	0.00408		507.669	0.02747		507.215	1.66447
572.833	0.00418		508.151	0.02776		507.675	1.33809
574.261	0.00431		508.633	0.02816		508.135	1.01256
575.69	0.00454		509.115	0.02859		508.595	0.6907
577.118	0.00478		509.597	0.02902		509.055	0.63165
578.547	0.00491		510.079	0.02939		509.515	0.57532
579.975	0.00487		510.562	0.02969		509.975	0.52084
581.404	0.00467		511.044	0.02991		510.435	0.38754
582.832	0.00434		511.526	0.03003		510.895	0.25616
584.261	0.004		512.008	0.03006		511.355	0.1268
585.689	0.00378		512.49	0.03		511.815	0
587.118	0.00372		512.972	0.02987		512.275	-0.00383
588.546	0.00374		513.454	0.02968		512.735	-0.00471
589.975	0.00376		513.937	0.02949		513.195	-0.00301
591.403	0.00375		514.419	0.02933		513.655	0
592.832	0.00374		514.901	0.02923		514.115	0.06783
594.26	0.00377		515.383	0.02921		514.575	0.1391
595.689	0.00385		515.865	0.02928		515.035	0.21176
597.117	0.00405		516.347	0.0294		515.495	0.28712
598.546	0.00442		516.829	0.02953		515.955	0.21169
599.974	0.00491		517.311	0.02963		516.414	0.13931
601.403	0.00538		517.793	0.02966		516.874	0.06845
602.831	0.0057		518.275	0.0296		517.334	0
604.26	0.00587		518.758	0.02944		517.794	0.38994
605.688	0.00599		519.24	0.02922		518.254	0.78209
607.117	0.00613		519.722	0.02898		518.714	1.17662
608.546	0.00625		520.204	0.02876		519.174	0.87837
609.974	0.00626		520.686	0.02861		519.634	0.58362
611.403	0.00615		521.168	0.02854		520.094	0.29083
612.831	0.00603		521.65	0.02856		520.554	0
614.26	0.00602		522.132	0.02864		521.014	0.42982
615.688	0.0061		522.615	0.02874		521.474	0.86163
617.117	0.00617		523.097	0.02885		521.934	1.29538
618.545	0.00615		523.579	0.02892		522.394	1.73116
619.974	0.00609		524.061	0.02896		522.854	2.14226
621.402	0.00609		524.543	0.02898		523.314	2.55595
622.831	0.00616		525.025	0.02899		523.774	2.97073
624.259	0.00626		525.507	0.02902		524.234	3.38838
625.688	0.00629		525.989	0.02905		524.694	3.63367
627.116	0.00624		526.471	0.02909		525.154	3.88028
628.545	0.00613		526.954	0.0291		525.614	4.12936
629.973	0.00603		527.436	0.02906		526.074	4.38142
631.402	0.00602		527.918	0.02895		526.534	4.65295
632.83	0.00607		528.4	0.02876		526.994	4.92699
634.259	0.00614		528.882	0.02851		527.454	5.20383
635.687	0.0062		529.364	0.02824		527.914	5.31699
637.116	0.00621		529.846	0.028		528.374	5.43193
638.544	0.0062		530.328	0.02785		528.834	5.54892
639.973	0.00616		530.811	0.02782		529.294	5.66832
641.401	0.00613		531.293	0.02793		529.754	5.75517
642.83	0.00611		531.775	0.02815		530.214	5.8436
644.258	0.00613		532.257	0.02843		530.674	5.93495
645.687	0.00619		532.739	0.02872		531.134	6.02818
647.115	0.00626		533.221	0.02895		531.594	5.94395
648.544	0.00632		533.703	0.0291		532.054	5.86211
649.972	0.00633		534.185	0.02917		532.514	5.78169
651.401	0.00625		534.668	0.0292		532.974	5.70406
652.829	0.00606		535.15	0.02925		533.434	5.66553
654.258	0.00574		535.632	0.0294		533.894	5.63022
655.686	0.00534		536.114	0.02967		534.354	5.59621
657.115	0.00493		536.596	0.03009		534.814	5.56476
658.543	0.00454		537.078	0.03062		535.274	5.78551
659.972	0.00423		537.56	0.03119		535.734	6.0088
661.4	0.004		538.042	0.03172		536.194	6.23427
662.829	0.00386		538.524	0.03215		536.654	6.01118
664.257	0.00379		539.006	0.03243		537.114	5.79134
665.686	0.00379		539.489	0.03255		537.574	5.57346
667.114	0.00385		539.971	0.03255		538.034	5.35721
668.543	0.00395		540.453	0.03246		538.494	4.80382
669.971	0.00406		540.935	0.03234		538.954	4.25241
671.4	0.00417		541.417	0.03225		539.414	3.70291
672.828	0.00427		541.899	0.03222		539.874	3.15619
674.257	0.00438		542.381	0.03227		540.334	2.9062
675.686	0.00447		542.864	0.03242		540.794	2.65921
677.114	0.00457		543.346	0.03265		541.254	2.41336
678.543	0.00468		543.828	0.03295		541.714	2.17097
679.971	0.00482		544.31	0.03329		542.174	1.62463
681.4	0.00501		544.792	0.03364		542.634	1.08105
682.828	0.00525		545.274	0.03394		543.094	0.53941
684.257	0.00555		545.756	0.03418		543.554	0
685.685	0.00592		546.238	0.03432		544.014	0.18527
687.114	0.00633		546.72	0.03437		544.474	0.37331
688.542	0.00677		547.202	0.03432		544.934	0.56252
689.971	0.00718		547.685	0.0342		545.394	0.45026
691.399	0.00754		548.167	0.03403		545.854	0.34013
692.828	0.0078		548.649	0.03383		546.313	0.23213
694.256	0.00798		549.131	0.03363		546.773	0.12686
695.685	0.00812		549.613	0.03343		547.233	0.09148
697.113	0.0083		550.095	0.03326		547.693	0.05807
698.542	0.00856		550.577	0.03315		548.153	0.02792
699.97	0.00894		551.059	0.03309		548.613	0
701.399	0.00938		551.542	0.03311		549.073	0.18849
702.827	0.00976		552.024	0.03316		549.533	0.37952
704.256	0.00997		552.506	0.03321		549.993	0.57312
705.684	0.0099		552.988	0.03321		550.453	0.76845
707.113	0.0095		553.47	0.0331		550.913	1.14851
708.541	0.00883		553.952	0.03286		551.373	1.53154
709.97	0.008		554.434	0.03249		551.833	1.91606
711.398	0.00714		554.916	0.03202		552.293	2.30295
712.827	0.00637		555.399	0.03152		552.753	2.40463
714.255	0.00577		555.881	0.03104		553.213	2.50883
715.684	0.00535		556.363	0.03066		553.673	2.61487
717.112	0.00513		556.845	0.0304		554.133	2.62277
718.541	0.0051		557.327	0.03027		554.593	2.63351
719.969	0.00522		557.809	0.03028		555.053	2.64638
721.398	0.00548		558.291	0.0304		555.513	2.66151
722.826	0.00586		558.773	0.03061		555.973	2.75546
724.255	0.00634		559.255	0.03089		556.433	2.85298
725.683	0.00689		559.737	0.03121		556.893	2.9519
727.112	0.00745		560.22	0.03154		557.353	3.05316
728.54	0.00796		560.702	0.03184		557.813	3.07899
729.969	0.00842		561.184	0.0321		558.273	3.1077
731.397	0.00895		561.666	0.03229		558.733	3.13844
732.826	0.0097		562.148	0.03241		559.193	3.17062
734.254	0.01077		562.63	0.03248		559.653	3.66533
735.683	0.01222		563.112	0.03251		560.113	4.16269
737.111	0.01394		563.595	0.03253		560.573	4.66219
738.54	0.01566		564.077	0.03256		561.033	4.66356
739.968	0.01709		564.559	0.03259		561.493	4.66757
741.397	0.01794		565.041	0.03262		561.953	4.67326
742.826	0.0181		565.523	0.03267		562.413	4.68176
744.254	0.01761		566.005	0.03272		562.873	4.56227
745.683	0.01661		566.487	0.03281		563.333	4.44463
747.111	0.0153		566.969	0.03294		563.793	4.32957
748.54	0.0138		567.451	0.03312		564.253	4.21666
749.968	0.01223		567.933	0.03334		564.713	4.2341
751.397	0.01071		568.416	0.03359		565.173	4.25264
752.825	0.00939		568.898	0.03381		565.633	4.27351
754.254	0.00838		569.38	0.03396		566.093	4.29755
755.682	0.00768		569.862	0.034		566.553	4.32619
757.111	0.00724		570.344	0.03395		567.013	4.35623
758.539	0.00698		570.826	0.0338		567.473	4.38898
759.968	0.0069		571.308	0.03358		567.933	4.42381
761.396	0.00698		571.79	0.03335		568.393	4.97084
762.825	0.00713		572.273	0.03311		568.853	5.52026
764.253	0.00729		572.755	0.03289		569.313	6.0714
765.682	0.00743		573.237	0.03267		569.773	5.90823
767.11	0.00756		573.719	0.03246		570.233	5.74654
768.539	0.00768		574.201	0.03226		570.693	5.58694
769.967	0.00779		574.683	0.03208		571.153	5.42975
771.396	0.00784		575.165	0.03195		571.613	5.35783
772.824	0.00779		575.647	0.03187		572.073	5.28751
774.253	0.00769		576.13	0.03188		572.533	5.21941
775.681	0.00759		576.612	0.03195		572.993	5.15347
777.11	0.00756		577.094	0.03208		573.453	5.12495
778.538	0.00761		577.576	0.03223		573.913	5.09895
779.967	0.00767		578.058	0.03236		574.373	5.07452
781.395	0.00769		578.54	0.03244		574.833	5.05266
782.824	0.00767		579.022	0.03244		575.293	5.23334
784.252	0.00763		579.504	0.03236		575.753	5.41557
785.681	0.0076		579.986	0.03221		576.213	5.60027
787.109	0.00757		580.469	0.032		576.673	5.39291
788.538	0.0075		580.951	0.03176		577.132	5.18636
789.966	0.00738		581.433	0.03152		577.592	4.98297
791.395	0.00724		581.915	0.0313		578.052	4.78236
792.823	0.00711		582.397	0.03114		578.512	4.37576
794.252	0.007		582.879	0.03101		578.972	3.97113
795.68	0.00689		583.361	0.03093		579.432	3.56892
797.109	0.0068		583.843	0.03085		579.892	3.16907
798.537	0.0067		584.326	0.03077		580.352	2.64867
799.966	0.00654		584.808	0.03067		580.812	2.13129
801.394	0.00627		585.29	0.03052		581.272	1.61488
802.823	0.00592		585.772	0.03034		581.732	1.10173
804.251	0.00556		586.254	0.03015		582.192	0.94003
805.68	0.00528		586.736	0.02995		582.652	0.78093
807.109	0.0051		587.218	0.02978		583.112	0.62428
808.537	0.005		587.7	0.02964		583.572	0.4696
809.966	0.00492		588.182	0.02951		584.032	0.87878
811.394	0.00481		588.665	0.02941		584.492	1.29015
812.823	0.00468		589.147	0.0293		584.952	1.70313
814.251	0.00454		589.629	0.02919		585.412	1.61998
815.68	0.00442		590.111	0.02907		585.872	1.53976
817.108	0.00433		590.593	0.02896		586.332	1.46037
818.537	0.00427		591.075	0.02887		586.792	1.38338
819.965	0.00423		591.557	0.02881		587.252	1.19632
821.394	0.00422		592.039	0.02882		587.712	1.01195
822.822	0.00425		592.521	0.02889		588.172	0.82932
824.251	0.0043		593.004	0.02904		588.632	0.64897
825.679	0.00433		593.486	0.02926		589.092	0.48367
827.108	0.00431		593.968	0.02955		589.552	0.32028
828.536	0.00428		594.45	0.02987		590.012	0.15935
829.965	0.00427		594.932	0.0302		590.472	0
831.393	0.00427		595.414	0.0305		590.932	0.17891
832.822	0.00426		595.896	0.03074		591.392	0.21629
834.25	0.00422		596.378	0.03091		591.852	0.25598
835.679	0.00415		596.861	0.031		592.312	0.30717
837.107	0.00407		597.343	0.03102		592.772	0.36072
838.536	0.00398		597.825	0.031		593.232	0.41644
839.964	0.00389		598.307	0.03095		593.692	0.47458
841.393	0.00383		598.789	0.0309		594.152	0.32024
842.821	0.0038		599.271	0.03083		594.612	0.1674
844.25	0.0038		599.753	0.03076		595.072	0.01767
845.678	0.00382		600.235	0.03067		595.532	-0.1306
847.107	0.00384		600.717	0.03057		595.992	-0.06642
848.535	0.00384		601.2	0.03046		596.452	0
849.964	0.00382		601.682	0.03037		596.912	-0.07437
851.392	0.00378		602.164	0.03032		597.372	-0.14627
852.821	0.00375		602.646	0.03033		597.832	-0.07419
854.249	0.00375		603.128	0.03039		598.292	0
855.678	0.0038		603.61	0.0305		598.752	-0.00131
857.106	0.0039		604.092	0.03065		599.212	0
858.535	0.00403		604.574	0.03079		599.672	0.62123
859.963	0.00417		605.057	0.0309		600.132	1.24501
861.392	0.00429		605.539	0.03097		600.592	1.87183
862.82	0.00434		606.021	0.03097		601.052	1.9373
864.249	0.00432		606.503	0.03092		601.512	2.00519
865.677	0.00425		606.985	0.03082		601.972	2.0759
867.106	0.00419		607.467	0.03068		602.432	2.14787
868.534	0.00416		607.949	0.03053		602.892	2.37254
869.963	0.00418		608.431	0.03037		603.352	2.60007
871.391	0.00423		608.913	0.03024		603.812	2.82928
872.82	0.00426		609.396	0.03014		604.272	3.06065
874.248	0.00427		609.878	0.03009		604.732	3.08658
875.677	0.00426		610.36	0.03008		605.192	3.11476
877.106	0.00425		610.842	0.03011		605.652	3.14546
878.534	0.00421		611.324	0.03016		606.112	3.17868
879.963	0.00415		611.806	0.0302		606.572	4.12964
881.391	0.00409		612.288	0.03021		607.032	5.08351
882.82	0.00404		612.77	0.03018		607.491	6.03964
884.248	0.004		613.253	0.03009		607.951	6.40387
885.677	0.00396		613.735	0.02994		608.411	6.7702
887.105	0.00394		614.217	0.02974		608.871	7.13895
888.534	0.00397		614.699	0.0295		609.331	7.50914
889.962	0.00402		615.181	0.02923		609.791	7.84276
891.391	0.00406		615.663	0.02894		610.251	8.17752
892.819	0.00408		616.145	0.02865		610.711	8.51511
894.248	0.00408		616.627	0.02837		611.171	8.85524
895.676	0.00407		617.109	0.02811		611.631	9.34438
897.105	0.00409		617.592	0.02788		612.091	9.83595
898.533	0.00418		618.074	0.02767		612.551	10.3294
899.962	0.00431		618.556	0.02749		613.011	10.8258
901.39	0.00446		619.038	0.02734		613.471	11.7909
902.819	0.00462		619.52	0.02722		613.931	12.7576
904.247	0.00474		620.002	0.02714		614.391	13.7272
905.676	0.00482		620.484	0.0271		614.851	13.72
907.104	0.00485		620.966	0.02712		615.311	13.7146
908.533	0.00484		621.448	0.0272		615.771	13.7111
909.961	0.0048		621.931	0.02732		616.231	13.71
911.39	0.00473		622.413	0.02747		616.691	13.5118
912.818	0.00466		622.895	0.02761		617.151	13.3148
914.247	0.00466		623.377	0.02772		617.611	13.1211
915.675	0.00473		623.859	0.02778		618.071	12.9289
917.104	0.00485		624.341	0.02779		618.531	12.6892
918.532	0.00498		624.823	0.02776		618.991	12.4513
919.961	0.00508		625.305	0.02769		619.451	12.2156
921.389	0.00517		625.788	0.02761		619.911	11.9826
922.818	0.00525		626.27	0.02755		620.371	12.2842
924.246	0.00533		626.752	0.02752		620.831	12.5883
925.675	0.0054		627.234	0.02754		621.291	12.8941
927.103	0.00543		627.716	0.0276		621.751	12.8248
928.532	0.00544		628.198	0.0277		622.211	12.758
929.96	0.00548		628.68	0.02784		622.671	12.6931
931.389	0.00556		629.162	0.02799		623.131	12.6304
932.817	0.00568		629.644	0.02812		623.591	12.8046
934.246	0.00583		630.127	0.02821		624.051	12.9813
935.674	0.00598		630.609	0.02823		624.511	13.1607
937.103	0.00613		631.091	0.02816		624.971	13.3415
938.531	0.00628		631.573	0.02801		625.431	13.7749
939.96	0.00647		632.055	0.0278		625.891	14.2111
941.388	0.00672		632.537	0.02755		626.351	14.6486
942.817	0.007		633.019	0.02729		626.811	15.0886
944.246	0.00724		633.501	0.02703		627.271	16.5106
945.674	0.00743		633.984	0.02679		627.731	17.9338
947.103	0.00756		634.466	0.02655		628.191	19.3599
948.531	0.00767		634.948	0.02633		628.651	19.9391
949.96	0.00781		635.43	0.0261		629.111	20.5205
951.388	0.00798		635.912	0.02587		629.571	21.1041
952.817	0.0082		636.394	0.02564		630.031	21.6894
954.245	0.00842		636.876	0.02543		630.491	23.6346
955.674	0.0086		637.358	0.02524		630.951	25.5824
957.102	0.00871		637.841	0.02506		631.411	27.5317
958.531	0.00874		638.323	0.02489		631.871	29.4839
959.959	0.00869		638.805	0.02471		632.331	30.5032
961.388	0.00858		639.287	0.02452		632.791	31.5248
962.816	0.00839		639.769	0.02431		633.251	32.5487
964.245	0.00815		640.251	0.02408		633.711	33.5744
965.673	0.00784		640.733	0.02386		634.171	34.9595
967.102	0.00749		641.215	0.02365		634.631	36.3458
968.53	0.00718		641.697	0.02348		635.091	37.7355
969.959	0.00697		642.179	0.02333		635.551	38.425
971.387	0.00689		642.662	0.02322		636.011	39.117
972.816	0.00693		643.144	0.02313		636.471	39.811
974.244	0.00699		643.626	0.02305		636.931	40.5078
975.673	0.007		644.108	0.02298		637.391	40.9693
977.101	0.00696		644.59	0.02292		637.85	41.4322
978.53	0.00688		645.072	0.02288		638.31	41.898
979.958	0.00675		645.554	0.02285		638.77	42.3657
981.387	0.00659		646.036	0.02285		639.23	41.7456
982.815	0.0064		646.519	0.02288		639.69	41.1283
984.244	0.00623		647.001	0.02295		640.15	40.5125
985.672	0.00614		647.483	0.02304		640.61	39.8989
987.101	0.00612		647.965	0.02314		641.07	41.2272
988.529	0.00614		648.447	0.02322		641.53	42.5574
989.958	0.00614		648.929	0.02326		641.99	43.8903
991.386	0.0061		649.411	0.02323		642.45	44.4952
992.815	0.006		649.893	0.02313		642.91	45.1035
994.243	0.00589		650.375	0.02294		643.37	45.7129
995.672	0.00579		650.858	0.0227		643.83	46.3255
997.1	0.00572		651.34	0.02242		644.29	46.9996
998.529	0.00565		651.822	0.02216		644.75	47.6763
999.957	0.00557		652.304	0.02192		645.21	48.3552
1001.39	0.00547		652.786	0.02171		645.67	49.0363
1002.81	0.00537		653.268	0.02154		646.13	49.6522
1004.24	0.00531		653.75	0.02138		646.59	50.2703
1005.67	0.00529		654.232	0.02121		647.05	50.8905
1007.1	0.00532		654.715	0.02102		647.51	51.5132
1008.53	0.00536		655.197	0.0208		647.97	52.9814
1009.96	0.00541		655.679	0.02056		648.43	54.4514
1011.39	0.00544		656.161	0.02032		648.89	55.9235
1012.81	0.00546		656.643	0.0201		649.35	55.4723
1014.24	0.00547		657.125	0.01991		649.81	55.0238
1015.67	0.00548		657.607	0.01973		650.27	54.5766
1017.1	0.0055		658.089	0.01957		650.73	54.1321
1018.53	0.00556		658.572	0.01941		651.19	53.4505
1019.96	0.00567		659.054	0.01925		651.65	52.7699
1021.39	0.00582		659.536	0.0191		652.11	52.0922
1022.81	0.00598		660.018	0.01895		652.57	51.4167
1024.24	0.00611		660.5	0.01881		653.03	50.6479
1025.67	0.0062		660.982	0.01868		653.49	49.8817
1027.1	0.00627		661.464	0.01857		653.95	49.1181
1028.53	0.00632		661.946	0.01848		654.41	48.3567
1029.96	0.0064		662.428	0.01841		654.87	46.8213
1031.38	0.00661		662.91	0.01838		655.33	45.2879
1032.81	0.00705		663.393	0.01837		655.79	43.7569
1034.24	0.00773		663.875	0.01838		656.25	41.7116
1035.67	0.00859		664.357	0.01838		656.71	39.6681
1037.1	0.00944		664.839	0.01836		657.17	37.6273
1038.53	0.01004		665.321	0.0183		657.63	35.5884
1039.96	0.0102		665.803	0.01819		658.09	32.9047
1041.38	0.00985		666.285	0.01806		658.55	30.2231
1042.81	0.00911		666.768	0.01795		659.01	27.5432
1044.24	0.00824		667.25	0.01788		659.47	24.8653
1045.67	0.00748		667.732	0.01787		659.93	22.3454
1047.1	0.00693		668.214	0.01787		660.39	19.828
1048.53	0.00659		668.696	0.01781		660.85	17.3119
1049.96	0.00645		669.178	0.01768		661.31	14.7988
1051.38	0.00648		669.66	0.01755		661.77	12.6929
1052.81	0.00668		670.142	0.01745		662.23	10.5902
1054.24	0.00701		670.624	0.01738		662.69	8.48889
1055.67	0.00747		671.107	0.01732		663.15	7.26912
1057.1	0.00805		671.589	0.01726		663.61	6.05197
1058.53	0.00879		672.071	0.01722		664.07	4.83664
1059.95	0.00974		672.553	0.01719		664.53	3.62383
1061.38	0.01094		673.035	0.01719		664.99	3.08812
1062.81	0.01244		673.517	0.01721		665.45	2.55469
1064.24	0.01429		673.999	0.01724		665.91	2.02322
1065.67	0.01653		674.481	0.01727		666.37	1.49416
1067.1	0.01912		674.963	0.01727		666.83	1.1174
1068.53	0.02176		675.446	0.01725		667.29	0.74327
1069.95	0.02405		675.928	0.01722		667.75	0.37016
1071.38	0.02553		676.41	0.01718		668.209	0
1072.81	0.0259		676.892	0.01714		668.669	1.39284
1074.24	0.02508		677.374	0.01712		669.129	2.78738
1075.67	0.02329		677.856	0.01709		669.589	4.18404
1077.1	0.02088		678.338	0.01708		670.049	4.12148
1078.53	0.01824		678.82	0.01707		670.509	4.06113
1079.95	0.0157		679.303	0.01707		670.969	4.00279
1081.38	0.0135		679.785	0.01708		671.429	3.94691
1082.81	0.01176		680.267	0.01711		671.889	4.13081
1084.24	0.01045		680.749	0.01715		672.349	4.31667
1085.67	0.00946		681.231	0.01717		672.809	4.50504
1087.1	0.00869		681.713	0.01717		673.269	4.69492
1088.53	0.00812		682.195	0.01711		673.729	5.98239
1089.95	0.00774		682.677	0.01699		674.189	7.27101
1091.38	0.0075		683.159	0.0168		674.649	8.56259
1092.81	0.00735		683.642	0.01656		675.109	9.0995
1094.24	0.00726		684.124	0.01629		675.569	9.63809
1095.67	0.00724		684.606	0.01602		676.029	10.1794
1097.1	0.00731		685.088	0.01579		676.489	10.7224
1098.52	0.00748		685.57	0.01561		676.949	11.4233
1099.95	0.00773		686.052	0.01549		677.409	12.1266
1101.38	0.00802		686.534	0.01542		677.869	12.8317
1102.81	0.00835		687.016	0.0154		678.329	13.5387
1104.24	0.00874		687.499	0.01539		678.789	14.3606
1105.67	0.00927		687.981	0.01538		679.249	15.1852
1107.1	0.01002		688.463	0.01536		679.709	16.0114
1108.52	0.01108		688.945	0.01531		680.169	16.8397
1109.95	0.01249		689.427	0.01525		680.629	18.6804
1111.38	0.01427		689.909	0.01519		681.089	20.5228
1112.81	0.01637		690.391	0.01514		681.549	22.3672
1114.24	0.01867		690.873	0.01513		682.009	23.4321
1115.67	0.02101		691.356	0.01518		682.469	24.4993
1117.1	0.02319		691.837	0.01527		682.929	25.5688
1118.52	0.02506		692.32	0.01539		683.389	26.6409
1119.95	0.0265		692.802	0.01553		683.849	27.3822
1121.38	0.02743		693.284	0.01565		684.309	28.1259
1122.81	0.02784		693.766	0.01574		684.769	28.8714
1124.24	0.02774		694.248	0.01578		685.229	29.62
1125.67	0.0272		694.73	0.01577		685.689	30.4532
1127.09	0.02629		695.212	0.01573		686.149	31.2877
1128.52	0.02516		695.694	0.01568		686.609	32.1252
1129.95	0.02397		696.177	0.01561		687.069	32.9644
1131.38	0.02289		696.659	0.01555		687.529	34.7841
1132.81	0.022		697.141	0.01549		687.989	36.6065
1134.24	0.02127		697.623	0.01542		688.449	38.4313
1135.67	0.02056		698.105	0.01534		688.909	39.2146
1137.09	0.01973		698.587	0.01524		689.369	40.0002
1138.52	0.01866		699.069	0.01512		689.829	40.7878
1139.95	0.01734		699.551	0.01499		690.289	41.578
1141.38	0.01585		700.034	0.01485		690.749	42.3177
1142.81	0.0143		700.516	0.01471		691.209	43.0592
1144.24	0.0128		700.998	0.01459		691.669	43.8035
1145.67	0.01146		701.48	0.01448		692.129	44.55
1147.09	0.01036		701.962	0.0144		692.589	44.9235
1148.52	0.00949		702.444	0.01435		693.049	45.2995
1149.95	0.00881		702.926	0.0143		693.509	45.6773
1151.38	0.00827		703.408	0.01427		693.969	46.0579
1152.81	0.00784		703.89	0.01422		694.429	47.1581
1154.24	0.00746		704.373	0.01415		694.889	48.26
1155.67	0.00713		704.855	0.01405		695.349	49.3643
1157.09	0.00685		705.337	0.01392		695.809	49.1311
1158.52	0.00664		705.819	0.01376		696.269	48.8998
1159.95	0.0065		706.301	0.01359		696.729	48.6711
1161.38	0.00642		706.783	0.01344		697.189	48.4444
1162.81	0.00631		707.265	0.01332		697.649	48.275
1164.24	0.0061		707.747	0.01324		698.109	48.1074
1165.66	0.00578		708.23	0.01323		698.568	47.9421
1167.09	0.00539		708.712	0.01327		699.028	47.7799
1168.52	0.005		709.194	0.01336		699.488	47.4241
1169.95	0.00466		709.676	0.01348		699.948	47.0707
1171.38	0.00435		710.158	0.01361		700.408	46.7194
1172.81	0.00406		710.64	0.01373		700.868	45.7729
1174.24	0.00382		711.122	0.01382		701.328	44.8289
1175.66	0.00367		711.604	0.01386		701.788	43.8866
1177.09	0.00363		712.086	0.01386		702.248	42.9471
1178.52	0.00364		712.569	0.01383		702.708	41.8396
1179.95	0.00367		713.051	0.01376		703.168	40.7338
1181.38	0.00368		713.533	0.01368		703.628	39.631
1182.81	0.00371		714.015	0.01359		704.088	38.5303
1184.24	0.00374		714.497	0.01351		704.548	37.3063
1185.66	0.00379		714.979	0.01343		705.008	36.0846
1187.09	0.00383		715.461	0.01334		705.468	34.8654
1188.52	0.00389		715.943	0.01324		705.928	33.6482
1189.95	0.00396		716.426	0.01313		706.388	32.2263
1191.38	0.00403		716.908	0.013		706.848	30.8061
1192.81	0.00408		717.39	0.01286		707.308	29.388
1194.23	0.00411		717.872	0.01272		707.768	27.9502
1195.66	0.00415		718.354	0.01257		708.228	26.5138
1197.09	0.00419		718.836	0.01242		708.688	25.0803
1198.52	0.00424		719.318	0.01226		709.148	23.6491
1199.95	0.00429		719.8	0.01209		709.608	22.057
1201.38	0.00435		720.283	0.01191		710.068	20.4671
1202.81	0.00441		720.764	0.01174		710.528	18.88
1204.23	0.00447		721.247	0.01157		710.988	17.2947
1205.66	0.00453		721.729	0.01142		711.448	16.2767
1207.09	0.00457		722.211	0.0113		711.908	15.2613
1208.52	0.00461		722.693	0.01121		712.368	14.2478
1209.95	0.00465		723.175	0.01114		712.828	13.0191
1211.38	0.00468		723.657	0.01109		713.288	11.7926
1212.81	0.00471		724.139	0.01103		713.748	10.5682
1214.23	0.00474		724.621	0.01098		714.208	9.34644
1215.66	0.00479		725.104	0.01091		714.668	7.00647
1217.09	0.00487		725.586	0.01085		715.128	4.66878
1218.52	0.00498		726.068	0.0108		715.588	2.33321
1219.95	0.00513		726.55	0.01077		716.048	0
1221.38	0.00534		727.032	0.01075		716.508	0.32401
1222.81	0.00559		727.514	0.01075		716.968	0.65094
1224.23	0.0059		727.996	0.01077		717.428	0.97972
1225.66	0.00626		728.478	0.0108		717.888	1.31122
1227.09	0.00667		728.961	0.01083		718.348	2.65147
1228.52	0.00712		729.443	0.01088		718.808	3.99347
1229.95	0.0076		729.925	0.01093		719.268	5.33827
1231.38	0.00813		730.407	0.011		719.728	5.8828
1232.8	0.0087		730.889	0.01109		720.188	6.43048
1234.23	0.00932		731.371	0.01119		720.648	6.9799
1235.66	0.01		731.853	0.0113		721.108	7.53134
1237.09	0.01072		732.335	0.01141		721.568	8.11774
1238.52	0.01152		732.817	0.01152		722.028	8.70691
1239.95	0.0124		733.3	0.01161		722.488	9.29794
1241.38	0.01338		733.782	0.01168		722.948	9.89069
1242.8	0.01446		734.264	0.01174		723.408	11.0584
1244.23	0.01565		734.746	0.01178		723.868	12.2284
1245.66	0.01695		735.228	0.01182		724.328	13.4004
1247.09	0.01837		735.71	0.01185		724.788	13.3551
1248.52	0.01993		736.192	0.01188		725.248	13.3118
1249.95	0.02159		736.674	0.01192		725.708	13.2708
1251.38	0.02336		737.157	0.01196		726.168	13.2319
1252.8	0.02518		737.639	0.012		726.628	13.0652
1254.23	0.02701		738.121	0.01204		727.088	12.9006
1255.66	0.02879		738.603	0.01208		727.548	12.7385
1257.09	0.03047		739.085	0.01211		728.008	12.5785
1258.52	0.03205		739.567	0.01212		728.468	12.2555
1259.95	0.03351		740.049	0.01213		728.928	11.935
1261.37	0.03487		740.531	0.01213		729.387	11.6171
1262.8	0.03617		741.013	0.01213		729.847	11.3005
1264.23	0.0374		741.496	0.01214		730.307	11.0685
1265.66	0.03858		741.978	0.01216		730.767	10.8383
1267.09	0.03967		742.46	0.0122		731.227	10.6108
1268.52	0.04062		742.942	0.01224		731.687	9.74792
1269.95	0.04138		743.424	0.01231		732.147	8.88824
1271.37	0.04189		743.906	0.01238		732.607	8.03059
1272.8	0.04212		744.388	0.01246		733.067	7.17509
1274.23	0.04206		744.87	0.01255		733.527	6.53185
1275.66	0.04175		745.352	0.01263		733.987	5.89067
1277.09	0.04125		745.835	0.01271		734.447	5.25096
1278.52	0.04068		746.317	0.01278		734.907	4.61467
1279.95	0.04013		746.799	0.01283		735.367	4.63326
1281.37	0.03968		747.281	0.01285		735.827	4.6544
1282.8	0.03935		747.763	0.01287		736.287	4.67776
1284.23	0.03909		748.245	0.01287		736.747	4.03247
1285.66	0.03878		748.727	0.01288		737.207	3.38924
1287.09	0.03829		749.21	0.0129		737.667	2.74875
1288.52	0.03745		749.692	0.01294		738.127	2.11003
1289.95	0.03618		750.174	0.01301		738.587	1.89584
1291.37	0.03447		750.656	0.01309		739.047	1.68393
1292.8	0.03236		751.138	0.01319		739.507	1.47473
1294.23	0.02999		751.62	0.01327		739.967	1.26747
1295.66	0.02752		752.102	0.01334		740.427	0.94705
1297.09	0.02508		752.584	0.01338		740.887	0.62961
1298.52	0.02278		753.066	0.01339		741.347	0.31403
1299.94	0.0207		753.548	0.01338		741.807	0
1301.37	0.01884		754.031	0.01334		742.267	0.52902
1302.8	0.01719		754.513	0.01328		742.727	1.05969
1304.23	0.01573		754.995	0.01321		743.187	1.59286
1305.66	0.01444		755.477	0.01314		743.647	1.60791
1307.09	0.0133		755.959	0.01307		744.107	1.62587
1308.52	0.0123		756.441	0.013		744.567	1.64583
1309.94	0.01145		756.923	0.01292		745.027	1.66742
1311.37	0.01071		757.405	0.01285		745.487	1.81651
1312.8	0.01007		757.888	0.01277		745.947	1.96797
1314.23	0.0095		758.37	0.01269		746.407	2.1223
1315.66	0.00899		758.852	0.0126		746.867	2.27771
1317.09	0.00852		759.334	0.01251		747.327	3.2408
1318.52	0.00808		759.816	0.01244		747.787	4.20625
1319.94	0.00768		760.298	0.01239		748.247	5.17419
1321.37	0.00732		760.78	0.01237		748.707	5.10635
1322.8	0.00701		761.262	0.01238		749.167	5.04073
1324.23	0.00677		761.745	0.01241		749.627	4.97749
1325.66	0.00659		762.227	0.01247		750.087	4.91606
1327.09	0.00646		762.709	0.01254		750.547	4.92987
1328.51	0.00638		763.191	0.01261		751.007	4.94603
1329.94	0.00635		763.673	0.01267		751.467	4.96428
1331.37	0.00634		764.155	0.01273		751.927	4.98425
1332.8	0.00635		764.637	0.01277		752.387	5.53186
1334.23	0.00635		765.119	0.0128		752.847	6.08157
1335.66	0.00632		765.601	0.01282		753.307	6.63362
1337.09	0.00625		766.083	0.01285		753.767	7.05524
1338.51	0.00613		766.566	0.01289		754.227	7.47893
1339.94	0.00595		767.048	0.01295		754.687	7.90533
1341.37	0.00574		767.53	0.01302		755.147	8.33348
1342.8	0.00552		768.012	0.0131		755.607	7.99646
1344.23	0.00531		768.494	0.01319		756.067	7.66219
1345.66	0.00513		768.976	0.01327		756.527	7.32924
1347.09	0.00498		769.458	0.01336		756.987	6.99896
1348.51	0.00488		769.94	0.01344		757.447	5.2458
1349.94	0.00483		770.423	0.01351		757.907	3.49513
1351.37	0.00482		770.905	0.01358		758.367	1.74657
1352.8	0.00485		771.387	0.01365		758.827	0
1354.23	0.00488		771.869	0.01371		759.287	2.67392
1355.66	0.00492		772.351	0.01376		759.746	5.34961
1357.09	0.00492		772.833	0.01381		760.206	8.02791
1358.51	0.00489		773.315	0.01384		760.666	9.50133
1359.94	0.00483		773.797	0.01386		761.126	10.9776
1361.37	0.00475		774.279	0.01387		761.586	12.4557
1362.8	0.00469		774.762	0.01388		762.046	13.9362
1364.23	0.00466		775.244	0.01388		762.506	15.4612
1365.66	0.00469		775.726	0.0139		762.966	16.9884
1367.08	0.0048		776.208	0.01393		763.426	18.5178
1368.51	0.00503		776.69	0.01398		763.886	20.0495
1369.94	0.00537		777.172	0.01404		764.346	20.6514
1371.37	0.00583		777.654	0.01412		764.806	21.2546
1372.8	0.00638		778.136	0.01418		765.266	21.8605
1374.23	0.00699		778.619	0.01422		765.726	21.6687
1375.66	0.00759		779.101	0.01424		766.186	21.4788
1377.08	0.00811		779.583	0.01421		766.646	21.2918
1378.51	0.00848		780.065	0.01415		767.106	21.1065
1379.94	0.00868		780.547	0.01407		767.566	20.7937
1381.37	0.00871		781.029	0.01398		768.026	20.4828
1382.8	0.00856		781.511	0.01391		768.486	20.1741
1384.23	0.00828		781.993	0.01386		768.946	19.8678
1385.66	0.0079		782.476	0.01385		769.406	19.7136
1387.08	0.00747		782.958	0.01388		769.866	19.5617
1388.51	0.00702		783.44	0.01392		770.326	19.4124
1389.94	0.00656		783.922	0.01397		770.786	18.7096
1391.37	0.0061		784.404	0.01402		771.246	18.0094
1392.8	0.00564		784.886	0.01406		771.706	17.3112
1394.23	0.0052		785.368	0.01408		772.166	16.6156
1395.65	0.0048		785.85	0.0141		772.626	16.5168
1397.08	0.00444		786.332	0.01411		773.086	16.4206
1398.51	0.00414		786.815	0.01413		773.546	16.3261
1399.94	0.0039		787.297	0.01415		774.006	16.2341
1401.37	0.00373		787.779	0.01417		774.466	16.5878
1402.8	0.00361		788.261	0.01418		774.926	16.9439
1404.23	0.00354		788.743	0.01416		775.386	17.302
1405.65	0.00351		789.225	0.01413		775.846	17.7291
1407.08	0.0035		789.707	0.01407		776.306	18.1576
1408.51	0.00353		790.189	0.01401		776.766	18.5895
1409.94	0.00357		790.672	0.01395		777.226	19.023
1411.37	0.00362		791.154	0.01389		777.686	19.3959
1412.8	0.00368		791.636	0.01385		778.146	19.7721
1414.23	0.00375		792.118	0.01384		778.606	20.1495
1415.65	0.00384		792.6	0.01385		779.066	20.5294
1417.08	0.00395		793.082	0.01387		779.526	20.5695
1418.51	0.00409		793.564	0.01392		779.986	20.6111
1419.94	0.00425		794.046	0.01398		780.446	20.6551
1421.37	0.00443		794.528	0.01405		780.906	20.7014
1422.8	0.00461		795.01	0.01413		781.366	21.2215
1424.23	0.00477		795.493	0.01422		781.826	21.7443
1425.65	0.00489		795.975	0.0143		782.286	22.269
1427.08	0.00497		796.457	0.01439		782.746	22.0966
1428.51	0.00503		796.939	0.01445		783.206	21.9266
1429.94	0.00509		797.421	0.01449		783.666	21.7584
1431.37	0.00516		797.903	0.01451		784.126	21.5933
1432.8	0.00524		798.385	0.0145		784.586	21.5998
1434.22	0.00534		798.867	0.01448		785.046	21.6081
1435.65	0.00545		799.35	0.01446		785.506	21.6196
1437.08	0.00557		799.832	0.01445		785.966	21.6329
1438.51	0.00573		800.314	0.01448		786.426	22.3306
1439.94	0.00593		800.796	0.01454		786.886	23.0308
1441.37	0.0062		801.278	0.01465		787.346	23.7333
1442.8	0.00653		801.76	0.0148		787.806	24.0528
1444.22	0.00689		802.242	0.01495		788.266	24.3751
1445.65	0.00723		802.724	0.01511		788.726	24.6986
1447.08	0.00753		803.207	0.01524		789.186	25.0249
1448.51	0.00779		803.689	0.01535		789.645	25.2214
1449.94	0.00802		804.171	0.01543		790.105	25.4194
1451.37	0.00829		804.653	0.0155		790.565	25.6196
1452.8	0.00865		805.135	0.01557		791.025	25.8221
1454.22	0.00912		805.617	0.01565		791.485	26.8016
1455.65	0.0097		806.099	0.01576		791.945	27.7826
1457.08	0.01033		806.581	0.01589		792.405	28.7661
1458.51	0.01093		807.063	0.01604		792.865	28.9156
1459.94	0.01139		807.545	0.01618		793.325	29.0665
1461.37	0.01165		808.028	0.0163		793.785	29.2197
1462.79	0.01168		808.51	0.0164		794.245	29.3756
1464.22	0.01148		808.992	0.01648		794.705	29.461
1465.65	0.01104		809.474	0.01655		795.165	29.5487
1467.08	0.0104		809.956	0.01663		795.625	29.638
1468.51	0.00959		810.438	0.01671		796.085	29.731
1469.94	0.00867		810.92	0.01681		796.545	30.4373
1471.37	0.00771		811.403	0.01692		797.005	31.1462
1472.79	0.00679		811.885	0.01705		797.465	31.8573
1474.22	0.00598		812.367	0.01719		797.925	31.6262
1475.65	0.00532		812.849	0.01733		798.385	31.3961
1477.08	0.00482		813.331	0.01748		798.845	31.1699
1478.51	0.00448		813.813	0.01763		799.305	30.9449
1479.94	0.00427		814.295	0.01778		799.765	30.7521
1481.37	0.00418		814.777	0.01793		800.225	30.5613
1482.79	0.00417		815.26	0.01808		800.685	30.3733
1484.22	0.00422		815.742	0.01822		801.145	30.1871
1485.65	0.00429		816.224	0.01836		801.605	30.4916
1487.08	0.00434		816.706	0.0185		802.065	30.7986
1488.51	0.00433		817.188	0.01865		802.525	31.1075
1489.94	0.00425		817.67	0.0188		802.985	30.7401
1491.37	0.00411		818.152	0.01897		803.445	30.3753
1492.79	0.00393		818.634	0.01914		803.905	30.0123
1494.22	0.00373		819.116	0.01932		804.365	29.6521
1495.65	0.00354		819.598	0.01951		804.825	29.2611
1497.08	0.00335		820.081	0.01969		805.285	28.8726
1498.51	0.00317		820.563	0.01987		805.745	28.4866
1499.94	0.00302		821.045	0.02006		806.205	28.1024
1501.36	0.00289		821.527	0.02024		806.665	28.408
1502.79	0.00279		822.009	0.02042		807.125	28.7158
1504.22	0.00272		822.491	0.02059		807.585	29.0256
1505.65	0.00267		822.973	0.02076		808.045	28.8054
1507.08	0.00263		823.455	0.02092		808.505	28.5874
1508.51	0.00261		823.938	0.02107		808.965	28.372
1509.94	0.00259		824.42	0.02121		809.425	28.158
1511.36	0.00258		824.902	0.02135		809.885	27.9263
1512.79	0.00258		825.384	0.0215		810.345	27.6972
1514.22	0.00258		825.866	0.02166		810.805	27.4702
1515.65	0.00259		826.348	0.02181		811.265	27.2463
1517.08	0.0026		826.83	0.02196		811.725	28.1892
1518.51	0.0026		827.312	0.02209		812.185	29.135
1519.94	0.0026		827.794	0.0222		812.645	30.0826
1521.36	0.00261		828.277	0.02228		813.105	30.3571
1522.79	0.00262		828.759	0.02234		813.565	30.6329
1524.22	0.00263		829.241	0.02239		814.025	30.9121
1525.65	0.00265		829.723	0.02245		814.485	31.1923
1527.08	0.00266		830.205	0.02252		814.945	31.3807
1528.51	0.00267		830.687	0.02262		815.405	31.5707
1529.93	0.00267		831.169	0.02274		815.865	31.7631
1531.36	0.00267		831.651	0.02289		816.325	31.9582
1532.79	0.00267		832.134	0.02306		816.785	33.429
1534.22	0.00267		832.616	0.02325		817.245	34.9021
1535.65	0.00268		833.098	0.02344		817.705	36.378
1537.08	0.00269		833.58	0.02363		818.165	37.1267
1538.51	0.00269		834.062	0.02382		818.625	37.8779
1539.93	0.00269		834.544	0.02399		819.085	38.6304
1541.36	0.00269		835.026	0.02416		819.545	39.3855
1542.79	0.00269		835.508	0.02432		820.005	40.0004
1544.22	0.00267		835.99	0.02449		820.464	40.6175
1545.65	0.00265		836.473	0.02466		820.924	41.2372
1547.08	0.00262		836.955	0.02486		821.384	41.8584
1548.51	0.0026		837.437	0.02507		821.844	42.6601
1549.93	0.00259		837.919	0.0253		822.304	43.4633
1551.36	0.00259		838.401	0.02554		822.764	44.2692
1552.79	0.00258		838.883	0.02578		823.224	45.0768
1554.22	0.00256		839.365	0.02601		823.684	47.1918
1555.65	0.00253		839.847	0.02623		824.144	49.3079
1557.08	0.00251		840.33	0.02644		824.604	51.4266
1558.51	0.0025		840.812	0.02663		825.064	52.4012
1559.93	0.00292		841.294	0.02681		825.524	53.3778
1561.36	0.00272		841.776	0.02699		825.984	54.3571
1562.79	0.00273		842.258	0.02715		826.444	55.3379
1564.22	0.00275		842.74	0.0273		826.904	56.2132
1565.65	0.00277		843.222	0.02744		827.364	57.0919
1567.08	0.00279		843.704	0.02757		827.824	57.9718
1568.5	0.00282		844.187	0.02769		828.284	58.854
1569.93	0.00285		844.669	0.0278		828.744	60.6198
1571.36	0.0029		845.151	0.02791		829.204	62.3874
1572.79	0.00295		845.633	0.02801		829.664	64.1568
1574.22	0.003		846.115	0.0281		830.124	65.0808
1575.65	0.00305		846.597	0.02816		830.584	66.007
1577.08	0.00309		847.079	0.02819		831.044	66.9348
1578.5	0.00312		847.561	0.02818		831.504	67.8656
1579.93	0.00314		848.043	0.02814		831.964	69.1903
1581.36	0.00315		848.525	0.02807		832.424	70.5178
1582.79	0.00318		849.008	0.02799		832.884	71.847
1584.22	0.00321		849.49	0.0279		833.344	73.1792
1585.65	0.00324		849.972	0.02779		833.804	74.9526
1587.08	0.00328		850.454	0.02767		834.264	76.7281
1588.5	0.00332		850.936	0.02753		834.724	78.5056
1589.93	0.00337		851.418	0.02738		835.184	78.8582
1591.36	0.00272		851.9	0.02719		835.644	79.2138
1592.79	0.00273		852.382	0.02699		836.104	79.5713
1594.22	0.00275		852.865	0.02676		836.564	79.9313
1595.65	0.00277		853.347	0.02651		837.024	80.3363
1597.07	0.00279		853.829	0.02625		837.484	80.7428
1598.5	0.00282		854.311	0.02598		837.944	81.1514
1599.93	0.00285		854.793	0.02571		838.404	81.5628
1601.36	0.00292		855.275	0.02544		838.864	82.6706
1602.79	0.00272		855.757	0.02516		839.324	83.7799
1604.22	0.00273		856.239	0.02489		839.784	84.8923
1605.65	0.00275		856.721	0.02462		840.244	85.3402
1607.07	0.00292		857.204	0.02435		840.704	85.7895
1608.5	0.00272		857.686	0.02406		841.164	86.2413
1609.93	0.00273		858.168	0.02377		841.624	86.6958
1611.36	0.00292		858.65	0.02345		842.084	87.732
1612.79	0.00272		859.132	0.02311		842.544	88.7707
1614.22	0.00273		859.614	0.02276		843.004	89.8124
1615.65	0.00275		860.096	0.02241		843.464	90.1772
1617.07	0.00277		860.578	0.02205		843.924	90.5457
1618.5	0.00279		861.061	0.02171		844.384	90.9153
1619.93	0.00282		861.543	0.02139		844.844	91.2879
1621.36	0.00285		862.025	0.02112		845.304	91.5473
1622.79	0.0029		862.507	0.02088		845.764	91.809
1624.22	0.00295		862.989	0.02068		846.224	92.073
1625.65	0.003		863.471	0.02052		846.684	92.3392
1627.07	0.00305		863.953	0.02038		847.144	93.5534
1628.5	0.00309		864.435	0.02025		847.604	94.7692
1629.93	0.00312		864.918	0.02013		848.064	95.9883
1631.36	0.00314		865.4	0.02		848.524	96.5707
1632.79	0.00315		865.882	0.01987		848.984	97.1552
1634.22	0.00318		866.364	0.01975		849.444	97.7425
1635.64	0.00321		866.846	0.01964		849.904	98.3317
1637.07	0.00324		867.328	0.01955		850.364	99.0381
1638.5	0.00328		867.81	0.01949		850.823	99.7464
1639.93	0.00332		868.292	0.01947		851.283	100.457
1641.36	0.00337		868.774	0.01948		851.743	101.17
1642.79	0.00279		869.256	0.0195		852.203	102.583
1644.22	0.00282		869.739	0.01955		852.663	103.996
1645.64	0.00285		870.221	0.01961		853.123	105.413
1647.07	0.0029		870.703	0.01967		853.583	105.578
1648.5	0.00295		871.185	0.01975		854.043	105.744
1649.93	0.003		871.667	0.01982		854.503	105.912
1651.36	0.00305		872.149	0.0199		854.963	106.084
1652.79	0.00309		872.631	0.01997		855.423	106.299
1654.22	0.00312		873.114	0.02003		855.883	106.517
1655.64	0.00314		873.596	0.02007		856.343	106.737
1657.07	0.00315		874.078	0.0201		856.803	106.961
1658.5	0.00318		874.56	0.02011		857.263	107.034
1659.93	0.00321		875.042	0.02012		857.723	107.109
1661.36	0.00324		875.524	0.02013		858.183	107.186
1662.79	0.00328		876.006	0.02016		858.643	106.712
1664.21	0.00332		876.488	0.0202		859.103	106.241
1665.64	0.00337		876.97	0.02026		859.563	105.772
1667.07	0.00343		877.452	0.02032		860.023	105.305
1668.5	0.00349		877.935	0.02039		860.483	104.332
1669.93	0.00357		878.417	0.02046		860.943	103.362
1671.36	c		878.899	0.02053		861.403	102.395
1672.79	0.00376		879.381	0.0206		861.863	101.429
1674.21	0.00387		879.863	0.02068		862.323	99.5293
1675.64	0.00398		880.345	0.02076		862.783	97.633
1677.07	0.0041		880.827	0.02085		863.243	95.7377
1678.5	0.00423		881.309	0.02095		863.703	93.7108
1679.93	0.00437		881.792	0.02105		864.163	91.6862
1681.36	0.00451		882.274	0.02116		864.623	89.6641
1682.79	0.00464		882.756	0.02129		865.083	87.6435
1684.21	0.00477		883.238	0.02142		865.543	86.141
1685.64	0.00489		883.72	0.02158		866.003	84.6405
1687.07	0.00499		884.202	0.02175		866.463	83.1418
1688.5	0.00509		884.684	0.02194		866.923	81.6456
1689.93	0.00517		885.166	0.02214		867.383	80.0647
1691.36	0.00526		885.649	0.02234		867.843	78.4849
1692.79	0.00536		886.131	0.02256		868.303	76.9076
1694.21	0.00549		886.613	0.02278		868.763	75.4859
1695.64	0.00567		887.095	0.02302		869.223	74.0653
1697.07	0.00591		887.577	0.02326		869.683	72.6479
1698.5	0.00623		888.059	0.0235		870.143	71.2316
1699.93	0.00665		888.541	0.02374		870.603	70.258
1701.36	0.0072		889.023	0.02398		871.063	69.2873
1702.78	0.00789		889.505	0.02422		871.523	68.3185
1704.21	0.00874		889.987	0.02446		871.983	67.3516
1705.64	0.0098		890.47	0.02472		872.443	66.6406
1707.07	0.0111		890.952	0.02499		872.903	65.9329
1708.5	0.01168		891.434	0.02528		873.363	65.2266
1709.93	0.01186		891.916	0.02559		873.823	64.459
1711.36	0.012		892.398	0.02591		874.283	63.6934
1712.78	0.01219		892.88	0.02623		874.743	62.9297
1714.21	0.01254		893.362	0.02655		875.203	62.1678
1715.64	0.01283		893.845	0.02685		875.663	61.1089
1717.07	0.0132		894.327	0.02715		876.123	60.0526
1718.5	0.01351		894.809	0.02745		876.583	58.9975
1719.93	0.01389		895.291	0.02777		877.043	57.9455
1721.36	0.0135		895.773	0.02812		877.503	57.2092
1722.78	0.01345		896.255	0.02848		877.963	56.4755
1724.21	0.01334		896.737	0.02885		878.423	55.7436
1725.64	0.01272		897.219	0.02922		878.883	54.7698
1727.07	0.01242		897.701	0.02956		879.343	53.7988
1728.5	0.01191		898.183	0.02988		879.803	52.8297
1729.93	0.01146		898.666	0.03016		880.263	51.8625
1731.35	0.00985		899.148	0.03041		880.723	51.0334
1732.78	0.00942		899.63	0.03063		881.182	50.2057
1734.21	0.00896		900.112	0.03083		881.642	49.3802
1735.64	0.00843		900.594	0.03101		882.102	48.5578
1737.07	0.00793		901.076	0.03118		882.562	48.1992
1738.5	0.00747		901.558	0.03134		883.022	47.8432
1739.93	0.00692		902.04	0.03149		883.482	47.4899
1741.35	0.00669		902.523	0.03163		883.942	47.0981
1742.78	0.00627		903.005	0.03178		884.402	46.7082
1744.21	0.00613		903.487	0.03194		884.862	46.3213
1745.64	0.0059		903.969	0.0321		885.322	45.9362
1747.07	0.0057		904.451	0.03227		885.782	46.3868
1748.5	0.00562		904.933	0.03245		886.242	46.8393
1749.93	0.00556		905.415	0.03264		886.702	47.2947
1751.35	0.00542		905.897	0.03283		887.162	47.4858
1752.78	0.00537		906.38	0.03302		887.622	47.6798
1754.21	0.00528		906.862	0.03322		888.082	47.8752
1755.64	0.00514		907.344	0.03343		888.542	48.0738
1757.07	0.00509		907.826	0.03366		889.002	48.7088
1758.5	0.00492		908.308	0.0339		889.462	49.3463
1759.93	0.00489		908.79	0.03415		889.922	49.9865
1761.35	0.00477		909.272	0.03441		890.382	50.6281
1762.78	0.00467		909.754	0.03467		890.842	51.6029
1764.21	0.00459		910.236	0.03494		891.302	52.5807
1765.64	0.00452		910.719	0.0352		891.762	53.56
1767.07	0.00447		911.201	0.03547		892.222	54.0904
1768.5	0.00443		911.683	0.03573		892.682	54.6241
1769.92	0.0044		912.165	0.03599		893.142	55.1593
1771.35	0.00437		912.647	0.03624		893.602	55.6961
1772.78	0.00434		913.129	0.0365		894.062	55.856
1774.21	0.0043		913.611	0.03675		894.522	56.0178
1775.64	0.00425		914.093	0.03701		894.982	56.182
1777.07	0.0042		914.576	0.03726		895.442	56.3479
1778.5	0.00414		915.058	0.0375		895.902	57.2611
1779.92	0.00408		915.54	0.03774		896.362	58.1763
1781.35	0.00403		916.022	0.03795		896.822	59.0929
1782.78	0.00399		916.504	0.03813		897.282	59.0383
1784.21	0.00397		916.986	0.03829		897.742	58.9857
1785.64	0.00397		917.468	0.03841		898.202	58.9356
1787.07	0.00397		917.95	0.03851		898.662	58.8873
1788.5	0.00397		918.433	0.03858		899.122	59.3963
1789.92	0.00396		918.915	0.03864		899.582	59.9078
1791.35	0.00394		919.397	0.03868		900.042	60.4215
1792.78	0.00391		919.879	0.03873		900.502	60.9368
1794.21	0.00388		920.361	0.03877		900.962	62.3242
1795.64	0.00384		920.843	0.03882		901.422	63.7134
1797.07	0.00381		921.325	0.03888		901.882	65.1054
1798.49	0.0038		921.807	0.03894		902.342	65.7348
1799.92	0.00379		922.289	0.039		902.802	66.3667
1801.35	0.0038		922.771	0.03906		903.262	67.0007
1802.78	0.00381		923.254	0.03911		903.722	67.6371
1804.21	0.00382		923.736	0.03916		904.182	69.8567
1805.64	0.00382		924.218	0.03921		904.642	72.0784
1807.07	0.00381		924.7	0.03926		905.102	74.302
1808.49	0.00379		925.182	0.03934		905.562	73.4846
1809.92	0.00376		925.664	0.03943		906.022	72.669
1811.35	0.00373		926.146	0.03954		906.482	71.8562
1812.78	0.0037		926.628	0.03967		906.942	71.0456
1814.21	0.00367		927.111	0.0398		907.402	68.4495
1815.64	0.00364		927.593	0.03993		907.862	65.8556
1817.07	0.00362		928.075	0.04006		908.322	63.2642
1818.49	0.0036		928.557	0.04017		908.782	60.675
1819.92	0.00358		929.039	0.04027		909.242	59.7886
1821.35	0.00357		929.521	0.04034		909.702	58.9047
1822.78	0.00357		930.003	0.04039		910.162	58.0231
1824.21	0.00358		930.485	0.04041		910.622	57.6476
1825.64	0.00359		930.967	0.04038		911.082	57.274
1827.07	0.0036		931.45	0.0403		911.541	56.9037
1828.49	0.0036		931.932	0.04016		912.001	56.5343
1829.92	0.0036		932.414	0.03997		912.461	56.1652
1831.35	0.0036		932.896	0.03974		912.921	55.7989
1832.78	0.00361		933.378	0.03949		913.381	55.4338
1834.21	0.00362		933.86	0.03924		913.841	55.0719
1835.64	0.00363		934.342	0.03899		914.301	54.9762
1837.06	0.00364		934.824	0.03876		914.761	54.8836
1838.49	0.00365		935.307	0.03856		915.221	54.7923
1839.92	0.00365		935.789	0.03838		915.681	53.8664
1841.35	0.00364		936.271	0.03822		916.141	52.9436
1842.78	0.00363		936.753	0.03809		916.601	52.0213
1844.21	0.00361		937.235	0.03798		917.061	51.1019
1845.64	0.00359		937.717	0.03789		917.521	49.8048
1847.06	0.00357		938.199	0.03784		917.981	48.5102
1848.49	0.00356		938.681	0.03781		918.441	47.2171
1849.92	0.00353		939.163	0.03781		918.901	45.9268
1851.35	0.00351		939.646	0.03785		919.361	46.2157
1852.78	0.00348		940.128	0.03793		919.821	46.507
1854.21	0.00345		940.61	0.03804		920.281	46.8013
1855.64	0.00344		941.092	0.03818		920.741	46.885
1857.06	0.00342		941.574	0.03836		921.201	46.9702
1858.49	0.00341		942.056	0.03854		921.661	47.0579
1859.92	0.00339		942.538	0.03873		922.121	47.1476
1861.35	0.00337		943.02	0.03892		922.581	49.4223
1862.78	0.00335		943.503	0.03909		923.041	51.7001
1864.21	0.00333		943.985	0.03926		923.501	53.9785
1865.63	0.00332		944.467	0.03941		923.961	54.7379
1867.06	0.00331		944.949	0.03958		924.421	55.4988
1868.49	0.00331		945.431	0.03975		924.881	56.2622
1869.92	0.00332		945.913	0.03995		925.341	57.0276
1871.35	0.00333		946.395	0.04015		925.801	57.5536
1872.78	0.00335		946.877	0.04035		926.261	58.0809
1874.21	0.00336		947.36	0.04055		926.721	58.6103
1875.63	0.00335		947.842	0.04075		927.181	59.1418
1877.06	0.00334		948.324	0.04094		927.641	60.2777
1878.49	0.0033		948.806	0.04113		928.101	61.4162
1879.92	0.00326		949.288	0.04134		928.561	62.5563
1881.35	0.00322		949.77	0.04157		929.021	63.1525
1882.78	0.00318		950.252	0.04185		929.481	63.7503
1884.21	0.00316		950.734	0.04217		929.941	64.3504
1885.63	0.00315		951.216	0.04254		930.401	64.9531
1887.06	0.00314		951.698	0.04293		930.861	65.5083
1888.49	0.00315		952.181	0.04335		931.321	66.0645
1889.92	0.00316		952.663	0.04378		931.781	66.6236
1891.35	0.00317		953.145	0.04423		932.241	67.1852
1892.78	0.00317		953.627	0.04468		932.701	68.3788
1894.21	0.00317		954.109	0.04514		933.161	69.5747
1895.63	0.00316		954.591	0.04562		933.621	70.7728
1897.06	0.00316		955.073	0.04611		934.081	71.2429
1898.49	0.00317		955.555	0.04664		934.541	71.7151
1899.92	0.00318		956.038	0.0472		935.001	72.1899
1901.35	0.00321		956.52	0.0478		935.461	72.6667
1902.78	0.00323		957.002	0.04842		935.921	73.6289
1904.2	0.00325		957.484	0.04907		936.381	74.5937
1905.63	0.00327		957.966	0.04973		936.841	75.561
1907.06	0.00328		958.448	0.05038		937.301	75.8189
1908.49	0.00329		958.93	0.05104		937.761	76.0791
1909.92	0.00329		959.412	0.05168		938.221	76.3425
1911.35	0.00329		959.894	0.0523		938.681	76.6077
1912.78	0.0033		960.377	0.05291		939.141	76.6343
1914.2	0.00331		960.859	0.05351		939.601	76.6634
1915.63	0.00332		961.341	0.05408		940.061	76.6949
1917.06	0.00334		961.823	0.05464		940.521	76.729
1918.49	0.00335		962.305	0.05516		940.981	77.5789
1919.92	0.00336		962.787	0.05564		941.441	78.4315
1921.35	0.00337		963.269	0.0561		941.9	79.286
1922.78	0.00337		963.751	0.05652		942.36	80.0689
1924.2	0.00337		964.234	0.05692		942.82	80.8537
1925.63	0.00337		964.716	0.05731		943.28	81.6408
1927.06	0.00338		965.198	0.05768		943.74	82.4301
1928.49	0.00339		965.68	0.05804		944.2	83.999
1929.92	0.0034		966.162	0.0584		944.66	85.5708
1931.35	0.00341		966.644	0.05875		945.12	87.1441
1932.77	0.00341		967.126	0.0591		945.58	87.7121
1934.2	0.00342		967.608	0.05945		946.04	88.2825
1935.63	0.00344		968.091	0.05981		946.5	88.8555
1937.06	0.00346		968.573	0.06016		946.96	89.4305
1938.49	0.00349		969.055	0.0605		947.42	89.7025
1939.92	0.00351		969.537	0.06084		947.88	89.9764
1941.35	0.00353		970.019	0.06116		948.34	90.253
1942.77	0.00353		970.501	0.06147		948.8	90.5318
1944.2	0.00354		970.983	0.06179		949.26	91.8153
1945.63	0.00353		971.465	0.0621		949.72	93.1011
1947.06	0.00352		971.947	0.06244		950.18	94.3889
1948.49	0.0035		972.43	0.06279		950.64	94.9591
1949.92	0.00348		972.912	0.06315		951.1	95.5313
1951.35	0.00346		973.394	0.06354		951.56	96.1059
1952.77	0.00343		973.876	0.06393		952.02	96.6829
1954.2	0.00341		974.358	0.06433		952.48	97.4745
1955.63	0.00338		974.84	0.06475		952.94	98.2681
1957.06	0.00336		975.322	0.06519		953.4	99.0631
1958.49	0.00333		975.804	0.06566		953.86	99.8618
1959.92	0.00331		976.287	0.06617		954.32	101.156
1961.35	0.0033		976.769	0.0667		954.78	102.453
1962.77	0.00329		977.251	0.06727		955.24	103.752
1964.2	0.00329		977.733	0.06784		955.7	104.102
1965.63	0.0033		978.215	0.06844		956.16	104.453
1967.06	0.00332		978.697	0.06904		956.62	104.807
1968.49	0.00334		979.179	0.06966		957.08	105.164
1969.92	0.00336		979.661	0.07029		957.54	105.817
1971.34	0.00339		980.143	0.07094		958	106.473
1972.77	0.0034		980.625	0.07162		958.46	107.13
1974.2	0.0034		981.108	0.0723		958.92	107.01
1975.63	0.0034		981.59	0.073		959.38	106.893
1977.06	0.00339		982.072	0.07369		959.84	106.777
1978.49	0.00338		982.554	0.07439		960.3	106.664
1979.92	0.00337		983.036	0.07509		960.76	106.838
1981.34	0.00337		983.518	0.0758		961.22	107.014
1982.77	0.00338		984	0.07651		961.68	107.193
1984.2	0.00338		984.482	0.07722		962.14	107.373
1985.63	0.00338		984.965	0.07793		962.6	108.041
1987.06	0.00337		985.447	0.07863		963.06	108.711
1988.49	0.00336		985.929	0.07932		963.52	109.382
1989.92	0.00334		986.411	0.08001		963.98	109.232
1991.34	0.00332		986.893	0.0807		964.44	109.084
1992.77	0.00329		987.375	0.0814		964.9	108.938
1994.2	0.00327		987.857	0.08212		965.36	108.794
1995.63	0.00325		988.339	0.08285		965.82	108.961
1997.06	0.00323		988.822	0.08359		966.28	109.13
1998.49	0.0032		989.304	0.08432		966.74	109.301
1999.91	0.00318		989.786	0.08505		967.2	109.026
2001.34	0.00316		990.268	0.08577		967.66	108.753
2002.77	0.00314		990.75	0.08649		968.12	108.482
2004.2	0.00312		991.232	0.08723		968.58	108.214
2005.63	0.0031		991.714	0.08799		969.04	108.278
2007.06	0.00308		992.196	0.08877		969.5	108.343
2008.49	0.00307		992.678	0.08958		969.96	108.412
2009.91	0.00306		993.16	0.0904		970.42	108.483
2011.34	0.00306		993.643	0.09124		970.88	109.151
2012.77	0.00307		994.125	0.09208		971.34	109.82
2014.2	0.00308		994.607	0.09293		971.8	110.493
2015.63	0.0031		995.089	0.09381		972.26	110.842
2017.06	0.00313		995.571	0.09469		972.719	111.194
2018.49	0.00315		996.053	0.09558		973.179	111.548
2019.91	0.00316		996.535	0.09646		973.639	111.904
2021.34	0.00318		997.018	0.09731		974.099	113.077
2022.77	0.00319		997.5	0.09813		974.559	114.253
2024.2	0.00319		997.982	0.0989		975.019	115.43
2025.63	0.00319		998.464	0.09962		975.479	115.953
2027.06	0.00319		998.946	0.10032		975.939	116.477
2028.49	0.00318		999.428	0.10099		976.399	117.004
2029.91	0.00317		999.91	0.10163		976.859	117.533
2031.34	0.00316		1000.39	0.10225		977.319	117.852
2032.77	0.00315		1000.87	0.10284		977.779	118.173
2034.2	0.00314		1001.36	0.10341		978.239	118.496
2035.63	0.00314		1001.84	0.10395		978.699	118.822
2037.06	0.00314		1002.32	0.10447		979.159	119.469
2038.48	0.00315		1002.8	0.10498		979.619	120.119
2039.91	0.00315		1003.28	0.10547		980.079	120.771
2041.34	0.00316		1003.77	0.10595		980.539	120.961
2042.77	0.00315		1004.25	0.1064		980.999	121.153
2044.2	0.00315		1004.73	0.10682		981.459	121.346
2045.63	0.00314		1005.21	0.1072		981.919	121.542
2047.06	0.00313		1005.7	0.10754		982.379	121.931
2048.48	0.00312		1006.18	0.10786		982.839	122.321
2049.91	0.0031		1006.66	0.10817		983.299	122.713
2051.34	0.00309		1007.14	0.10849		983.759	123.108
2052.77	0.00308		1007.62	0.10881		984.219	124.134
2054.2	0.00308		1008.11	0.10914		984.679	125.161
2055.63	0.00308		1008.59	0.10948		985.139	126.191
2057.06	0.00309		1009.07	0.10982		985.599	126.575
2058.48	0.00309		1009.55	0.11018		986.059	126.96
2059.91	0.00311		1010.03	0.11054		986.519	127.349
2061.34	0.00311		1010.52	0.11092		986.979	127.74
2062.77	0.00312		1011	0.1113		987.439	128.41
2064.2	0.00313		1011.48	0.11166		987.899	129.084
2065.63	0.00313		1011.96	0.112		988.359	129.759
2067.05	0.00314		1012.45	0.1123		988.819	130.231
2068.48	0.00314		1012.93	0.11254		989.279	130.705
2069.91	0.00315		1013.41	0.11275		989.739	131.181
2071.34	0.00315		1013.89	0.11293		990.199	131.66
2072.77	0.00316		1014.37	0.11311		990.659	132.191
2074.2	0.00317		1014.86	0.1133		991.119	132.723
2075.63	0.00318		1015.34	0.11352		991.579	133.258
2077.05	0.00318		1015.82	0.11376		992.039	133.796
2078.48	0.00319		1016.3	0.11403		992.499	135.144
2079.91	0.0032		1016.78	0.11433		992.959	136.495
2081.34	0.00321		1017.27	0.11467		993.419	137.848
2082.77	0.00323		1017.75	0.11505		993.879	138.505
2084.2	0.00326		1018.23	0.11549		994.339	139.163
2085.63	0.00328		1018.71	0.116		994.799	139.823
2087.05	0.00329		1019.2	0.11659		995.259	140.487
2088.48	0.0033		1019.68	0.11724		995.719	141.677
2089.91	0.00329		1020.16	0.11796		996.179	142.87
2091.34	0.00328		1020.64	0.11874		996.639	144.066
2092.77	0.00327		1021.12	0.11956		997.099	144.845
2094.2	0.00326		1021.61	0.12044		997.559	145.626
2095.63	0.00326		1022.09	0.12138		998.019	146.41
2097.05	0.00327		1022.57	0.12238		998.479	147.196
2098.48	0.00328		1023.05	0.12343		998.939	148.489
2099.91	0.00331		1023.53	0.12452		999.399	149.784
2101.34	0.00333		1024.02	0.12563		999.859	151.082
2102.77	0.00334		1024.5	0.12675		1000.32	151.722
2104.2	0.00336		1024.98	0.12788		1000.78	152.363
2105.62	0.00338		1025.46	0.12901		1001.24	153.008
2107.05	0.00341		1025.94	0.13014		1001.7	153.654
2108.48	0.00343		1026.43	0.13127		1002.16	154.418
2109.91	0.00342		1026.91	0.13237		1002.62	155.184
2111.34	0.0034		1027.39	0.13344		1003.08	155.951
2112.77	0.00337		1027.87	0.13445		1003.54	156.722
2114.2	0.00335		1028.36	0.1354		1004	158.196
2115.62	0.00334		1028.84	0.13628		1004.46	159.673
2117.05	0.00333		1029.32	0.13711		1004.92	161.151
2118.48	0.00334		1029.8	0.13788		1005.38	161.658
2119.91	0.00336		1030.28	0.13862		1005.84	162.167
2121.34	0.00338		1030.77	0.13932		1006.3	162.678
2122.77	0.00339		1031.25	0.13996		1006.76	163.191
2124.2	0.00339		1031.73	0.14053		1007.22	163.674
2125.62	0.00338		1032.21	0.14104		1007.68	164.16
2127.05	0.00335		1032.69	0.14148		1008.14	164.647
2128.48	0.00333		1033.18	0.14187		1008.6	164.274
2129.91	0.00331		1033.66	0.14223		1009.06	163.903
2131.34	0.00332		1034.14	0.14257		1009.52	163.535
2132.77	0.00333		1034.62	0.14291		1009.98	163.169
2134.19	0.00334		1035.11	0.14323		1010.44	162.55
2135.62	0.00334		1035.59	0.14356		1010.9	161.933
2137.05	0.00333		1036.07	0.14388		1011.36	161.319
2138.48	0.00334		1036.55	0.14423		1011.82	160.707
2139.91	0.00335		1037.03	0.14462		1012.28	159.554
2141.34	0.00336		1037.52	0.14508		1012.74	158.404
2142.77	0.00336		1038	0.14561		1013.2	157.256
2144.19	0.00335		1038.48	0.14623		1013.66	156.092
2145.62	0.00336		1038.96	0.14693		1014.12	154.931
2147.05	0.00339		1039.44	0.14769		1014.58	153.772
2148.48	0.00344		1039.93	0.14852		1015.04	152.615
2149.91	0.00347		1040.41	0.14941		1015.5	152.282
2151.34	0.00348		1040.89	0.15037		1015.96	151.95
2152.77	0.00347		1041.37	0.1514		1016.42	151.621
2154.19	0.00346		1041.85	0.15251		1016.88	150.916
2155.62	0.00347		1042.34	0.15366		1017.34	150.212
2157.05	0.00347		1042.82	0.15484		1017.8	149.512
2158.48	0.00346		1043.3	0.15601		1018.26	148.813
2159.91	0.00343		1043.78	0.15715		1018.72	148.309
2161.34	0.00338		1044.27	0.15826		1019.18	147.807
2162.77	0.00333		1044.75	0.15933		1019.64	147.308
2164.19	0.00328		1045.23	0.16037		1020.1	146.81
2165.62	0.00323		1045.71	0.16138		1020.56	147.514
2167.05	0.00319		1046.19	0.16234		1021.02	148.22
2168.48	0.00318		1046.68	0.16325		1021.48	148.929
2169.91	0.0032		1047.16	0.1641		1021.94	149.863
2171.34	0.00324		1047.64	0.16487		1022.4	150.799
2172.76	0.00327		1048.12	0.16558		1022.86	151.738
2174.19	0.00327		1048.6	0.16626		1023.32	152.679
2175.62	0.00327		1049.09	0.16691		1023.78	154.844
2177.05	0.00327		1049.57	0.16756		1024.24	157.013
2178.48	0.00329		1050.05	0.1682		1024.7	159.184
2179.91	0.0033		1050.53	0.16881		1025.16	161.103
2181.34	0.0033		1051.02	0.16938		1025.62	163.025
2182.76	0.00329		1051.5	0.1699		1026.08	164.949
2184.19	0.00328		1051.98	0.17036		1026.54	166.875
2185.62	0.00325		1052.46	0.17078		1027	170.821
2187.05	0.00323		1052.94	0.17116		1027.46	174.768
2188.48	0.00324		1053.42	0.17151		1027.92	178.718
2189.91	0.00326		1053.91	0.17182		1028.38	181.125
2191.34	0.00329		1054.39	0.17207		1028.84	183.535
2192.76	0.00331		1054.87	0.17224		1029.3	185.947
2194.19	0.00331		1055.35	0.17233		1029.76	188.362
2195.62	0.00332		1055.84	0.17233		1030.22	191.5
2197.05	0.00336		1056.32	0.17225		1030.68	194.641
2198.48	0.0034		1056.8	0.17208		1031.14	197.785
2199.91	0.00344		1057.28	0.17185		1031.6	200.931
2201.33	0.00344		1057.76	0.17152		1032.06	205.946
2202.76	0.00341		1058.25	0.17109		1032.52	210.965
2204.19	0.00337		1058.73	0.17054		1032.98	215.986
2205.62	0.00335		1059.21	0.16987		1033.44	220.155
2207.05	0.00337		1059.69	0.16908		1033.9	224.327
2208.48	0.0034		1060.17	0.1682		1034.36	228.501
2209.91	0.00341		1060.66	0.16723		1034.82	232.677
2211.33	0.0034		1061.14	0.1662		1035.28	238.889
2212.76	0.00338		1061.62	0.16508		1035.74	245.103
2214.19	0.00337		1062.1	0.16387		1036.2	251.319
2215.62	0.00337		1062.59	0.16258		1036.66	255.089
2217.05	0.00339		1063.07	0.16121		1037.12	258.861
2218.48	0.00341		1063.55	0.15978		1037.58	262.635
2219.91	0.00342		1064.03	0.15834		1038.04	266.412
2221.33	0.00341		1064.51	0.15692		1038.5	270.724
2222.76	0.0034		1065	0.15554		1038.96	275.038
2224.19	0.00339		1065.48	0.15421		1039.42	279.353
2225.62	0.00339		1065.96	0.15291		1039.88	283.671
2227.05	0.00341		1066.44	0.15163		1040.34	285
2228.48	0.00343		1066.92	0.15037		1040.8	286.332
2229.91	0.00345		1067.41	0.14914		1041.26	287.667
2231.33	0.00346		1067.89	0.14793		1041.72	287.273
2232.76	0.00346		1068.37	0.14678		1042.18	286.882
2234.19	0.00347		1068.85	0.14567		1042.64	286.495
2235.62	0.00348		1069.34	0.14463		1043.1	286.107
2237.05	0.0035		1069.82	0.14362		1043.56	284.303
2238.48	0.00353		1070.3	0.14263		1044.02	282.499
2239.9	0.00356		1070.78	0.14166		1044.48	280.699
2241.33	0.00357		1071.26	0.1407		1044.94	277.832
2242.76	0.00357		1071.75	0.13975		1045.4	274.967
2244.19	0.00358		1072.23	0.13882		1045.86	272.103
2245.62	0.00359		1072.71	0.13791		1046.32	269.243
2247.05	0.0036		1073.19	0.13703		1046.78	265.519
2248.48	0.00359		1073.67	0.13617		1047.24	261.799
2249.9	0.00357		1074.16	0.13534		1047.7	258.081
2251.33	0.00357		1074.64	0.13454		1048.16	255.009
2252.76	0.00358		1075.12	0.13381		1048.62	251.939
2254.19	0.00358		1075.6	0.13316		1049.08	248.871
2255.62	0.00359		1076.09	0.13263		1049.54	245.806
2257.05	0.00358		1076.57	0.13221		1050	243.13
2258.48	0.00358		1077.05	0.1319		1050.46	240.457
2259.9	0.00358		1077.53	0.13171		1050.92	237.785
2261.33	0.00358		1078.01	0.13162		1051.38	235.117
2262.76	0.00358		1078.49	0.13163		1051.84	231.836
2264.19	0.00358		1078.98	0.13176		1052.3	228.556
2265.62	0.00358		1079.46	0.13202		1052.76	225.279
2267.05	0.00357		1079.94	0.13243		1053.22	225.161
2268.47	0.00356		1080.42	0.133		1053.68	225.045
2269.9	0.00354		1080.91	0.13371		1054.14	224.932
2271.33	0.00352		1081.39	0.13454		1054.6	224.822
2272.76	0.00349		1081.87	0.13547		1055.06	223.226
2274.19	0.00347		1082.35	0.13647		1055.52	221.631
2275.62	0.00345		1082.83	0.13753		1055.98	220.039
2277.05	0.00344		1083.32	0.13864		1056.44	218.69
2278.47	0.00344		1083.8	0.13981		1056.9	217.343
2279.9	0.00344		1084.28	0.14101		1057.36	215.998
2281.33	0.00344		1084.76	0.14224		1057.82	214.655
2282.76	0.00345		1085.24	0.14348		1058.28	214.017
2284.19	0.00347		1085.73	0.14469		1058.74	213.382
2285.62	0.00347		1086.21	0.14587		1059.2	212.749
2287.05	0.00348		1086.69	0.14701		1059.66	212.395
2288.47	0.00347		1087.17	0.14812		1060.12	212.044
2289.9	0.00345		1087.65	0.1492		1060.58	211.694
2291.33	0.00344		1088.14	0.15025		1061.04	211.347
2292.76	0.00342		1088.62	0.15127		1061.5	211.684
2294.19	0.00341		1089.1	0.15223		1061.96	212.024
2295.62	0.00342		1089.58	0.15311		1062.42	212.364
2297.05	0.00344		1090.07	0.15389		1062.88	212.709
2298.47	0.00347		1090.55	0.15458		1063.34	213.63
2299.9	0.00351		1091.03	0.15517		1063.8	214.553
2301.33	0.00354		1091.51	0.15567		1064.26	215.477
2302.76	0.00355		1091.99	0.15607		1064.72	215.635
2304.19	0.00355		1092.48	0.15636		1065.18	215.795
2305.62	0.00354		1092.96	0.15652		1065.64	215.957
2307.04	0.00353		1093.44	0.15653		1066.1	216.122
2308.47	0.00354		1093.92	0.15638		1066.56	216.912
2309.9	0.00355		1094.4	0.15606		1067.02	217.703
2311.33	0.00356		1094.89	0.15559		1067.48	218.497
2312.76	0.00357		1095.37	0.15497		1067.94	219.233
2314.19	0.00356		1095.85	0.15423		1068.4	219.971
2315.62	0.00354		1096.33	0.15337		1068.86	220.711
2317.04	0.00351		1096.82	0.15238		1069.32	221.453
2318.47	0.00348		1097.3	0.15129		1069.78	222.552
2319.9	0.00344		1097.78	0.15009		1070.24	223.652
2321.33	0.0034		1098.26	0.14883		1070.7	224.755
2322.76	0.00337		1098.74	0.14751		1071.16	225.169
2324.19	0.00336		1099.23	0.14616		1071.62	225.585
2325.62	0.00337		1099.71	0.1448		1072.08	226.003
2327.04	0.0034		1100.19	0.14341		1072.54	226.424
2328.47	0.00346		1100.67	0.14199		1073	226.292
2329.9	0.00352		1101.15	0.14052		1073.46	226.162
2331.33	0.0036		1101.64	0.13902		1073.92	226.034
2332.76	0.00368		1102.12	0.13748		1074.38	225.909
2334.19	0.00373		1102.6	0.13594		1074.84	226.144
2335.61	0.00376		1103.08	0.1344		1075.3	226.383
2337.04	0.00376		1103.57	0.13288		1075.76	226.623
2338.47	0.00376		1104.05	0.13137		1076.22	226.436
2339.9	0.00377		1104.53	0.12987		1076.68	226.252
2341.33	0.00377		1105.01	0.12837		1077.14	226.07
2342.76	0.00377		1105.49	0.12688		1077.6	225.89
2344.19	0.00376		1105.98	0.12539		1078.06	225.915
2345.61	0.00373		1106.46	0.12392		1078.52	225.941
2347.04	0.00368		1106.94	0.1225		1078.98	225.97
2348.47	0.00363		1107.42	0.12113		1079.44	226.082
2349.9	0.00355		1107.9	0.11981		1079.9	226.196
2351.33	0.00346		1108.39	0.11855		1080.36	226.312
2352.76	0.00337		1108.87	0.11734		1080.82	226.429
2354.19	0.0033		1109.35	0.11619		1081.28	227.113
2355.61	0.00325		1109.83	0.1151		1081.74	227.799
2357.04	0.00322		1110.32	0.1141		1082.2	228.487
2358.47	0.00322		1110.8	0.11319		1082.66	228.487
2359.9	0.00324		1111.28	0.11236		1083.12	228.488
2361.33	0.0033		1111.76	0.11162		1083.58	228.492
2362.76	0.00341		1112.24	0.11096		1084.04	228.498
2364.19	0.00354		1112.72	0.11036		1084.5	228.807
2365.61	0.00366		1113.21	0.10982		1084.96	229.119
2367.04	0.00373		1113.69	0.10936		1085.42	229.432
2368.47	0.00374		1114.17	0.10898		1085.88	229.925
2369.9	0.00369		1114.65	0.10868		1086.34	230.42
2371.33	0.00362		1115.14	0.10847		1086.8	230.917
2372.76	0.00355		1115.62	0.10832		1087.26	231.415
2374.18	0.0035		1116.1	0.10822		1087.72	231.785
2375.61	0.00349		1116.58	0.10813		1088.18	232.155
2377.04	0.00351		1117.07	0.10804		1088.64	232.529
2378.47	0.00355		1117.55	0.10795		1089.1	232.904
2379.9	0.00358		1118.03	0.10783		1089.56	234.218
2381.33	0.0036		1118.51	0.10771		1090.02	235.533
2382.76	0.00361		1118.99	0.10756		1090.48	236.851
2384.18	0.0036		1119.47	0.10738		1090.94	237.31
2385.61	0.00359		1119.96	0.10714		1091.4	237.772
2387.04	0.00358		1120.44	0.10684		1091.86	238.237
2388.47	0.00357		1120.92	0.10645		1092.32	238.702
2389.9	0.00356		1121.4	0.10596		1092.78	239.415
2391.33	0.00356		1121.89	0.10539		1093.24	240.129
2392.76	0.00356		1122.37	0.10473		1093.7	240.847
2394.18	0.00355		1122.85	0.10397		1094.16	241.003
2395.61	0.00354		1123.33	0.10312		1094.62	241.163
2397.04	0.00354		1123.81	0.10218		1095.08	241.325
2398.47	0.00354		1124.3	0.10115		1095.54	241.489
2399.9	0.00356		1124.78	0.10004		1096	242.167
2401.33	0.00359		1125.26	0.09888		1096.46	242.847
2402.75	0.00362		1125.74	0.09768		1096.92	243.529
2404.18	0.00363		1126.22	0.09644		1097.38	243.69
2405.61	0.00362		1126.71	0.09519		1097.84	243.853
2407.04	0.00362		1127.19	0.09389		1098.3	244.018
2408.47	0.00362		1127.67	0.09256		1098.76	244.185
2409.9	0.00362		1128.15	0.09116		1099.22	244.385
2411.33	0.00361		1128.63	0.08971		1099.68	244.587
2412.75	0.00356		1129.12	0.08822		1100.14	244.791
2414.18	0.0035		1129.6	0.08669		1100.6	244.668
2415.61	0.00346		1130.08	0.08514		1101.06	244.546
2417.04	0.00346		1130.56	0.0836		1101.52	244.426
2418.47	0.00347		1131.05	0.08206		1101.98	244.309
2419.9	0.00347		1131.53	0.08052		1102.44	244.251
2421.33	0.00346		1132.01	0.07898		1102.9	244.196
2422.75	0.00344		1132.49	0.07745		1103.36	244.143
2424.18	0.00341		1132.97	0.07593		1103.82	244.092
2425.61	0.00337		1133.46	0.07443		1104.28	244.323
2427.04	0.00335		1133.94	0.07295		1104.74	244.556
2428.47	0.00335		1134.42	0.07151		1105.2	244.792
2429.9	0.00337		1134.9	0.07011		1105.66	244.805
2431.33	0.00338		1135.38	0.06875		1106.12	244.82
2432.75	0.0034		1135.87	0.06745		1106.58	244.837
2434.18	0.0034		1136.35	0.06622		1107.04	244.857
2435.61	0.0034		1136.83	0.06505		1107.5	245.551
2437.04	0.00338		1137.31	0.06395		1107.96	246.246
2438.47	0.00335		1137.8	0.06294		1108.42	246.944
2439.9	0.00331		1138.28	0.062		1108.88	247.182
2441.32	0.00327		1138.76	0.06112		1109.33	247.423
2442.75	0.00324		1139.24	0.0603		1109.79	247.665
2444.18	0.00322		1139.72	0.05952		1110.25	247.91
2445.61	0.00321		1140.21	0.05877		1110.71	248.54
2447.04	0.00321		1140.69	0.05807		1111.17	249.171
2448.47	0.00323		1141.17	0.05741		1111.63	249.804
2449.9	0.00326		1141.65	0.05679		1112.09	250.453
2451.32	0.00329		1142.13	0.05623		1112.55	251.105
2452.75	0.00331		1142.62	0.05571		1113.01	251.757
2454.18	0.00331		1143.1	0.05523		1113.47	252.414
2455.61	0.00328		1143.58	0.05478		1113.93	253.461
2457.04	0.00325		1144.06	0.05435		1114.39	254.511
2458.47	0.00323		1144.55	0.05394		1114.85	255.563
2459.9	0.00323		1145.03	0.05355		1115.31	256.19
2461.32	0.00323		1145.51	0.05317		1115.77	256.819
2462.75	0.00321		1145.99	0.0528		1116.23	257.451
2464.18	0.00318		1146.47	0.05244		1116.69	258.085
2465.61	0.00317		1146.96	0.05209		1117.15	259.241
2467.04	0.00319		1147.44	0.05174		1117.61	260.4
2468.47	0.00323		1147.92	0.0514		1118.07	261.562
2469.89	0.00328		1148.4	0.05105		1118.53	261.949
2471.32	0.00329		1148.88	0.05072		1118.99	262.339
2472.75	0.00326		1149.37	0.05038		1119.45	262.731
2474.18	0.00319		1149.85	0.05005		1119.91	263.124
2475.61	0.00313		1150.33	0.04973		1120.37	263.504
2477.04	0.0031		1150.81	0.04941		1120.83	263.885
2478.47	0.00311		1151.3	0.04908		1121.29	264.268
2479.89	0.00313		1151.78	0.04876		1121.75	264.654
2481.32	0.00317		1152.26	0.04845		1122.21	265.065
2482.75	0.00321		1152.74	0.04814		1122.67	265.478
2484.18	0.00323		1153.22	0.04784		1123.13	265.894
2485.61	0.00325		1153.7	0.04755		1123.59	265.465
2487.04	0.00325		1154.19	0.04726		1124.05	265.039
2488.47	0.00324		1154.67	0.04695		1124.51	264.616
2489.89	0.00323		1155.15	0.04662		1124.97	264.195
2491.32	0.00323		1155.63	0.04627		1125.43	263.301
2492.75	0.00323		1156.12	0.04588		1125.89	262.41
2494.18	0.00324		1156.6	0.04547		1126.35	261.521
2495.61	0.00324		1157.08	0.04502		1126.81	260.408
2497.04	0.00324		1157.56	0.04453		1127.27	259.298
2498.47	0.00324		1158.04	0.04401		1127.73	258.19
2499.89	0.00323		1158.53	0.04343		1128.19	257.085
2501.32	0.00322		1159.01	0.04279		1128.65	255.743
2502.75	0.00321		1159.49	0.04209		1129.11	254.404
2504.18	0.00321		1159.97	0.04134		1129.57	253.067
2505.61	0.00322		1160.45	0.04054		1130.03	251.986
2507.04	0.00326		1160.94	0.0397		1130.49	250.906
2508.46	0.0033		1161.42	0.03884		1130.95	249.828
2509.89	0.00333		1161.9	0.03795		1131.41	248.753
2511.32	0.00332		1162.38	0.03705		1131.87	247.554
2512.75	0.00329		1162.87	0.03613		1132.33	246.358
2514.18	0.00325		1163.35	0.03521		1132.79	245.162
2515.61	0.00324		1163.83	0.0343		1133.25	243.878
2517.04	0.00325		1164.31	0.03339		1133.71	242.597
2518.46	0.00329		1164.79	0.03252		1134.17	241.317
2519.89	0.00332		1165.28	0.03168		1134.63	240.04
2521.32	0.00334		1165.76	0.03088		1135.09	238.746
2522.75	0.00333		1166.24	0.03013		1135.55	237.455
2524.18	0.0033		1166.72	0.02942		1136.01	236.166
2525.61	0.00328		1167.2	0.02875		1136.47	235.47
2527.04	0.00327		1167.69	0.0281		1136.93	234.777
2528.46	0.00326		1168.17	0.02748		1137.39	234.085
2529.89	0.00324		1168.65	0.02689		1137.85	233.395
2531.32	0.00322		1169.13	0.02631		1138.31	232.702
2532.75	0.0032		1169.62	0.02576		1138.77	232.009
2534.18	0.00319		1170.1	0.02522		1139.23	231.319
2535.61	0.0032		1170.58	0.02471		1139.69	230.421
2537.03	0.00324		1171.06	0.02423		1140.15	229.525
2538.46	0.00327		1171.54	0.02377		1140.61	228.631
2539.89	0.00328		1172.03	0.02334		1141.07	227.74
2541.32	0.00325		1172.51	0.02293		1141.53	226.996
2542.75	0.00322		1172.99	0.02254		1141.99	226.254
2544.18	0.00322		1173.47	0.02216		1142.45	225.515
2545.61	0.00325		1173.95	0.02179		1142.91	224.777
2547.03	0.0033		1174.44	0.02143		1143.37	224.293
2548.46	0.00332		1174.92	0.02106		1143.83	223.813
2549.89	0.00332		1175.4	0.02068		1144.29	223.334
2551.32	0.0033		1175.88	0.0203		1144.75	222.998
2552.75	0.00329		1176.37	0.01992		1145.21	222.664
2554.18	0.00329		1176.85	0.01953		1145.67	222.332
2555.61	0.0033		1177.33	0.01913		1146.13	222.003
2557.03	0.00329		1177.81	0.01872		1146.59	221.608
2558.46	0.00329		1178.29	0.01831		1147.05	221.216
2559.89	0.00331		1178.78	0.01789		1147.51	220.826
2561.32	0.00335		1179.26	0.01747		1147.97	220.865
2562.75	0.0034		1179.74	0.01705		1148.43	220.907
2564.18	0.00343		1180.22	0.01664		1148.89	220.95
2565.61	0.00342		1180.7	0.01622		1149.35	220.997
2567.03	0.00338		1181.19	0.01582		1149.81	221.631
2568.46	0.00333		1181.67	0.01541		1150.27	222.268
2569.89	0.00331		1182.15	0.01501		1150.73	222.906
2571.32	0.00331		1182.63	0.01461		1151.19	223.294
2572.75	0.00334		1183.12	0.01421		1151.65	223.684
2574.18	0.00338		1183.6	0.01382		1152.11	224.075
2575.6	0.00341		1184.08	0.01343		1152.57	224.47
2577.03	0.00343		1184.56	0.01305		1153.03	225.779
2578.46	0.00342		1185.04	0.01268		1153.49	227.091
2579.89	0.0034		1185.53	0.01232		1153.95	228.405
2581.32	0.00338		1186.01	0.01198		1154.41	228.826
2582.75	0.00337		1186.49	0.01166		1154.87	229.249
2584.18	0.00335		1186.97	0.01135		1155.33	229.674
2585.6	0.00333		1187.45	0.01105		1155.79	230.101
2587.03	0.00332		1187.94	0.01077		1156.25	231.144
2588.46	0.00332		1188.42	0.01051		1156.71	232.187
2589.89	0.00334		1188.9	0.01026		1157.17	233.234
2591.32	0.00337		1189.38	0.01003		1157.63	234.288
2592.75	0.00339		1189.86	0.00982		1158.09	235.343
2594.18	0.00339		1190.35	0.00963		1158.55	236.401
2595.6	0.00338		1190.83	0.00946		1159.01	237.462
2597.03	0.00337		1191.31	0.00931		1159.47	238.856
2598.46	0.00338		1191.79	0.00919		1159.93	240.252
2599.89	0.00342		1192.28	0.00909		1160.39	241.651
2601.32	0.00347		1192.76	0.00901		1160.85	242.567
2602.75	0.00349		1193.24	0.00896		1161.31	243.486
2604.17	0.00347		1193.72	0.00893		1161.77	244.407
2605.6	0.00341		1194.2	0.00891		1162.23	245.331
2607.03	0.00336		1194.68	0.00893		1162.69	246.17
2608.46	0.00332		1195.17	0.00896		1163.15	247.012
2609.89	0.00332		1195.65	0.00902		1163.61	247.856
2611.32	0.00335		1196.13	0.00909		1164.07	248.168
2612.75	0.00338		1196.61	0.00918		1164.53	248.483
2614.17	0.00341		1197.1	0.00929		1164.99	248.8
2615.6	0.00342		1197.58	0.00939		1165.45	249.119
2617.03	0.00341		1198.06	0.0095		1165.91	248.84
2618.46	0.00339		1198.54	0.0096		1166.37	248.564
2619.89	0.00338		1199.02	0.00969		1166.83	248.291
2621.32	0.00336		1199.51	0.00976		1167.29	247.806
2622.75	0.00334		1199.99	0.00983		1167.75	247.324
2624.17	0.00332		1200.47	0.00989		1168.21	246.843
2625.6	0.00331		1200.95	0.00994		1168.67	246.364
2627.03	0.00329		1201.43	0.01		1169.13	245.912
2628.46	0.00328		1201.92	0.01006		1169.59	245.46
2629.89	0.00327		1202.4	0.01012		1170.05	245.011
2631.32	0.00327		1202.88	0.01019		1170.51	244.565
2632.75	0.00329		1203.36	0.01027		1170.97	243.644
2634.17	0.0033		1203.85	0.01035		1171.43	242.726
2635.6	0.00329		1204.33	0.01044		1171.89	241.81
2637.03	0.00325		1204.81	0.01053		1172.35	240.445
2638.46	0.00322		1205.29	0.01064		1172.81	239.082
2639.89	0.00319		1205.77	0.01076		1173.27	237.72
2641.32	0.00318		1206.26	0.01088		1173.73	236.362
2642.74	0.00318		1206.74	0.01102		1174.19	234.817
2644.17	0.00319		1207.22	0.01117		1174.65	233.274
2645.6	0.00318		1207.7	0.01133		1175.11	231.734
2647.03	0.00316		1208.18	0.0115		1175.57	230.452
2648.46	0.00314		1208.67	0.01168		1176.03	229.172
2649.89	0.00316		1209.15	0.01187		1176.49	227.894
2651.32	0.0032		1209.63	0.01208		1176.95	226.618
2652.74	0.00325		1210.11	0.01232		1177.41	224.892
2654.17	0.00327		1210.6	0.0126		1177.87	223.168
2655.6	0.00326		1211.08	0.01291		1178.33	221.446
2657.03	0.00326		1211.56	0.01326		1178.79	220.032
2658.46	0.00328		1212.04	0.01365		1179.25	218.62
2659.89	0.00331		1212.52	0.01408		1179.71	217.21
2661.32	0.00333		1213.01	0.01453		1180.17	215.803
2662.74	0.00333		1213.49	0.01501		1180.63	214.168
2664.17	0.00332		1213.97	0.0155		1181.09	212.537
2665.6	0.00331		1214.45	0.016		1181.55	210.908
2667.03	0.00329		1214.93	0.01652		1182.01	209.859
2668.46	0.00327		1215.42	0.01703		1182.47	208.813
2669.89	0.00324		1215.9	0.01754		1182.93	207.768
2671.31	0.00323		1216.38	0.01804		1183.39	206.726
2672.74	0.00324		1216.86	0.01852		1183.85	205.498
2674.17	0.00326		1217.35	0.01897		1184.31	204.272
2675.6	0.00328		1217.83	0.0194		1184.77	203.048
2677.03	0.00328		1218.31	0.01978		1185.23	202.223
2678.46	0.00325		1218.79	0.02012		1185.69	201.399
2679.89	0.00321		1219.27	0.02042		1186.15	200.578
2681.31	0.00316		1219.76	0.02067		1186.61	199.759
2682.74	0.00313		1220.24	0.02087		1187.07	199.119
2684.17	0.00313		1220.72	0.02103		1187.53	198.482
2685.6	0.00315		1221.2	0.02114		1187.99	197.847
2687.03	0.00317		1221.68	0.0212		1188.45	197.821
2688.46	0.00317		1222.17	0.02121		1188.91	197.799
2689.89	0.00314		1222.65	0.02117		1189.37	197.778
2691.31	0.00311		1223.13	0.02109		1189.83	197.76
2692.74	0.00312		1223.61	0.02096		1190.29	197.446
2694.17	0.00315		1224.09	0.02078		1190.75	197.134
2695.6	0.0032		1224.58	0.02055		1191.21	196.825
2697.03	0.00323		1225.06	0.02028		1191.67	196.456
2698.46	0.00324		1225.54	0.01998		1192.13	196.088
2699.89	0.00324		1226.02	0.01966		1192.59	195.722
2701.31	0.00321		1226.51	0.01931		1193.05	195.359
2702.74	0.00319		1226.99	0.01895		1193.51	194.991
2704.17	0.00319		1227.47	0.01858		1193.97	194.624
2705.6	0.00319		1227.95	0.0182		1194.43	194.261
2707.03	0.00319		1228.43	0.01781		1194.89	193.905
2708.46	0.00318		1228.92	0.01741		1195.35	193.55
2709.88	0.0032		1229.4	0.01701		1195.81	193.198
2711.31	0.00324		1229.88	0.01661		1196.27	192.848
2712.74	0.00326		1230.36	0.0162		1196.73	192.402
2714.17	0.00326		1230.84	0.01579		1197.19	191.958
2715.6	0.00325		1231.33	0.01538		1197.65	191.516
2717.03	0.00325		1231.81	0.01498		1198.11	191.205
2718.46	0.00327		1232.29	0.01458		1198.57	190.896
2719.88	0.00329		1232.77	0.01421		1199.03	190.589
2721.31	0.00329		1233.26	0.01384		1199.49	190.284
2722.74	0.0033		1233.74	0.01351		1199.95	189.985
2724.17	0.0033		1234.22	0.01319		1200.41	189.686
2725.6	0.00332		1234.7	0.01291		1200.87	189.39
2727.03	0.00335		1235.18	0.01265		1201.33	189.177
2728.46	0.00336		1235.66	0.01242		1201.79	188.966
2729.88	0.00337		1236.15	0.01222		1202.25	188.757
2731.31	0.00338		1236.63	0.01206		1202.71	188.551
2732.74	0.0034		1237.11	0.01194		1203.17	188.722
2734.17	0.0034		1237.59	0.01185		1203.63	188.897
2735.6	0.00339		1238.08	0.01181		1204.09	189.072
2737.03	0.00335		1238.56	0.0118		1204.55	189.337
2738.45	0.00331		1239.04	0.01182		1205.01	189.604
2739.88	0.00328		1239.52	0.01187		1205.47	189.874
2741.31	0.00328		1240	0.01193		1205.93	190.145
2742.74	0.00331		1240.49	0.012		1206.39	190.769
2744.17	0.00335		1240.97	0.01207		1206.85	191.395
2745.6	0.00337		1241.45	0.01215		1207.31	192.024
2747.03	0.00335		1241.93	0.01223		1207.77	192.864
2748.45	0.00332		1242.41	0.01232		1208.23	193.707
2749.88	0.00329		1242.9	0.01242		1208.69	194.552
2751.31	0.00326		1243.38	0.01253		1209.15	195.398
2752.74	0.00324		1243.86	0.01265		1209.61	196.171
2754.17	0.00323		1244.34	0.01279		1210.07	196.946
2755.6	0.00323		1244.83	0.01293		1210.53	197.723
2757.03	0.00324		1245.31	0.01308		1210.99	198.534
2758.45	0.00323		1245.79	0.01324		1211.45	199.348
2759.88	0.00323		1246.27	0.01339		1211.91	200.163
2761.31	0.00322		1246.75	0.01354		1212.37	200.981
2762.74	0.00321		1247.24	0.0137		1212.83	201.472
2764.17	0.0032		1247.72	0.01386		1213.29	201.966
2765.6	0.0032		1248.2	0.01402		1213.75	202.462
2767.03	0.00318		1248.68	0.01418		1214.21	202.926
2768.45	0.00317		1249.16	0.01436		1214.67	203.392
2769.88	0.00318		1249.65	0.01455		1215.13	203.861
2771.31	0.00321		1250.13	0.01475		1215.59	204.331
2772.74	0.00325		1250.61	0.01497		1216.05	204.629
2774.17	0.00327		1251.09	0.01519		1216.51	204.928
2775.6	0.00326		1251.58	0.01541		1216.97	205.229
2777.02	0.00323		1252.06	0.01564		1217.43	204.779
2778.45	0.00323		1252.54	0.01585		1217.89	204.331
2779.88	0.00326		1253.02	0.01607		1218.35	203.885
2781.31	0.00329		1253.5	0.01627		1218.81	203.441
2782.74	0.00328		1253.99	0.01648		1219.27	202.124
2784.17	0.00324		1254.47	0.01668		1219.73	200.808
2785.6	0.00319		1254.95	0.0169		1220.19	199.496
2787.02	0.00316		1255.43	0.01712		1220.65	198.538
2788.45	0.00317		1255.91	0.01736		1221.11	197.583
2789.88	0.00321		1256.4	0.01761		1221.57	196.63
2791.31	0.00324		1256.88	0.01788		1222.03	195.679
2792.74	0.00326		1257.36	0.01816		1222.49	193.714
2794.17	0.00326		1257.84	0.01845		1222.95	191.751
2795.6	0.00327		1258.33	0.01874		1223.41	189.79
2797.02	0.00329		1258.81	0.01902		1223.87	188.106
2798.45	0.00329		1259.29	0.01929		1224.33	186.424
2799.88	0.00327		1259.77	0.01954		1224.79	184.744
2801.31	0.00322		1260.25	0.01977		1225.25	183.066
2802.74	0.00319		1260.73	0.01998		1225.71	181.687
2804.17	0.0032		1261.22	0.02016		1226.17	180.309
2805.59	0.00323		1261.7	0.02032		1226.63	178.934
2807.02	0.00326		1262.18	0.02046		1227.09	178.1
2808.45	0.00329		1262.66	0.02058		1227.55	177.268
2809.88	0.0033		1263.15	0.02068		1228.01	176.439
2811.31	0.00332		1263.63	0.02077		1228.47	175.612
2812.74	0.00334		1264.11	0.02085		1228.93	174.351
2814.17	0.00334		1264.59	0.02092		1229.39	173.093
2815.59	0.00335		1265.07	0.02098		1229.85	171.836
2817.02	0.00337		1265.56	0.02102		1230.31	171.101
2818.45	0.0034		1266.04	0.02104		1230.77	170.367
2819.88	0.00344		1266.52	0.02104		1231.23	169.635
2821.31	0.0035		1267	0.02101		1231.69	168.906
2822.74	0.00355		1267.48	0.02096		1232.15	168.625
2824.17	0.00358		1267.97	0.02088		1232.61	168.345
2825.59	0.00358		1268.45	0.0208		1233.07	168.067
2827.02	0.00358		1268.93	0.0207		1233.53	168.179
2828.45	0.0036		1269.41	0.0206		1233.99	168.294
2829.88	0.00366		1269.9	0.02049		1234.45	168.411
2831.31	0.00373		1270.38	0.02037		1234.91	168.529
2832.74	0.00378		1270.86	0.02025		1235.37	169.213
2834.17	0.00381		1271.34	0.02011		1235.83	169.899
2835.59	0.00383		1271.82	0.01998		1236.29	170.587
2837.02	0.00388		1272.31	0.01984		1236.75	171.302
2838.45	0.00395		1272.79	0.01971		1237.21	172.02
2839.88	0.00406		1273.27	0.01959		1237.67	172.74
2841.31	0.00417		1273.75	0.01949		1238.13	173.462
2842.74	0.00429		1274.23	0.01939		1238.59	174.471
2844.16	0.00443		1274.72	0.01931		1239.05	175.481
2845.59	0.00461		1275.2	0.01923		1239.51	176.495
2847.02	0.00486		1275.68	0.01916		1239.97	177.619
2848.45	0.00521		1276.16	0.0191		1240.43	178.744
2849.88	0.00566		1276.64	0.01905		1240.89	179.872
2851.31	0.00621		1277.13	0.019		1241.35	181.002
2852.74	0.00683		1277.61	0.01897		1241.81	182.356
2854.16	0.00749		1278.09	0.01895		1242.27	183.713
2855.59	0.00813		1278.57	0.01893		1242.73	185.072
2857.02	0.00868		1279.06	0.01892		1243.19	186.082
2858.45	0.00906		1279.54	0.01891		1243.65	187.093
2859.88	0.00922		1280.02	0.01889		1244.11	188.106
2861.31	0.00916		1280.5	0.01886		1244.57	189.122
2862.74	0.00896		1280.98	0.01883		1245.03	190.301
2864.16	0.00871		1281.47	0.01878		1245.49	191.484
2865.59	0.00852		1281.95	0.01873		1245.95	192.668
2867.02	0.00845		1282.43	0.01869		1246.41	193.673
2868.45	0.00849		1282.91	0.01864		1246.87	194.679
2869.88	0.00864		1283.39	0.01861		1247.33	195.688
2871.31	0.00882		1283.88	0.01858		1247.79	196.699
2872.73	0.00896		1284.36	0.01857		1248.25	197.569
2874.16	0.00897		1284.84	0.01857		1248.71	198.44
2875.59	0.00881		1285.32	0.01858		1249.17	199.313
2877.02	0.00849		1285.81	0.01859		1249.63	199.988
2878.45	0.00804		1286.29	0.01862		1250.09	200.665
2879.88	0.00756		1286.77	0.01865		1250.55	201.345
2881.31	0.00711		1287.25	0.01868		1251.01	202.026
2882.73	0.00677		1287.73	0.01873		1251.47	202.817
2884.16	0.00655		1288.22	0.01877		1251.93	203.611
2885.59	0.00645		1288.7	0.01881		1252.39	204.407
2887.02	0.00644		1289.18	0.01885		1252.85	204.684
2888.45	0.00651		1289.66	0.01888		1253.31	204.964
2889.88	0.00664		1290.14	0.01889		1253.77	205.247
2891.31	0.00679		1290.63	0.01887		1254.23	205.532
2892.73	0.00694		1291.11	0.01884		1254.69	205.892
2894.16	0.00708		1291.59	0.01879		1255.15	206.254
2895.59	0.0072		1292.07	0.01871		1255.61	206.619
2897.02	0.00734		1292.56	0.01861		1256.07	207.158
2898.45	0.0075		1293.04	0.0185		1256.53	207.698
2899.88	0.00769		1293.52	0.01837		1256.99	208.241
2901.31	0.00791		1294	0.01821		1257.45	208.786
2902.73	0.00814		1294.48	0.01804		1257.91	209.451
2904.16	0.00835		1294.97	0.01786		1258.37	210.12
2905.59	0.00853		1295.45	0.01766		1258.83	210.789
2907.02	0.00869		1295.93	0.01745		1259.29	210.898
2908.45	0.00886		1296.41	0.01724		1259.75	211.01
2909.88	0.00904		1296.89	0.01703		1260.21	211.123
2911.3	0.00925		1297.38	0.01682		1260.67	211.238
2912.73	0.0095		1297.86	0.01662		1261.13	211.323
2914.16	0.00979		1298.34	0.01642		1261.59	211.41
2915.59	0.01012		1298.82	0.01625		1262.05	211.499
2917.02	0.0105		1299.31	0.01609		1262.51	211.276
2918.45	0.01092		1299.79	0.01595		1262.97	211.055
2919.88	0.01137		1300.27	0.01584		1263.43	210.836
2921.3	0.01181		1300.75	0.01575		1263.89	210.621
2922.73	0.01225		1301.23	0.01569		1264.35	210.22
2924.16	0.0127		1301.71	0.01565		1264.81	209.822
2925.59	0.01312		1302.2	0.01564		1265.27	209.427
2927.02	0.01349		1302.68	0.01566		1265.73	208.475
2928.45	0.01378		1303.16	0.0157		1266.19	207.525
2929.88	0.01395		1303.64	0.01577		1266.65	206.577
2931.3	0.01394		1304.13	0.01587		1267.11	205.63
2932.73	0.01375		1304.61	0.016		1267.57	204.443
2934.16	0.01339		1305.09	0.01615		1268.03	203.257
2935.59	0.01291		1305.57	0.01632		1268.49	202.074
2937.02	0.01237		1306.05	0.01652		1268.95	201.318
2938.45	0.01182		1306.54	0.01673		1269.41	200.563
2939.87	0.0113		1307.02	0.01696		1269.87	199.81
2941.3	0.01086		1307.5	0.01722		1270.33	199.06
2942.73	0.01052		1307.98	0.0175		1270.79	198.324
2944.16	0.01033		1308.46	0.01781		1271.25	197.591
2945.59	0.01032		1308.95	0.01814		1271.71	196.86
2947.02	0.01052		1309.43	0.0185		1272.17	197.007
2948.45	0.01094		1309.91	0.01887		1272.63	197.154
2949.87	0.01152		1310.39	0.01925		1273.09	197.305
2951.3	0.01219		1310.88	0.01965		1273.55	197.458
2952.73	0.01291		1311.36	0.02004		1274.01	196.668
2954.16	0.01361		1311.84	0.02043		1274.47	195.879
2955.59	0.01422		1312.32	0.02082		1274.93	195.095
2957.02	0.01469		1312.8	0.02121		1275.39	194.593
2958.45	0.01497		1313.29	0.02159		1275.85	194.095
2959.87	0.01502		1313.77	0.02196		1276.31	193.599
2961.3	0.01479		1314.25	0.02232		1276.77	193.105
2962.73	0.01426		1314.73	0.02267		1277.23	192.376
2964.16	0.01348		1315.21	0.023		1277.69	191.651
2965.59	0.01256		1315.7	0.0233		1278.15	190.927
2967.02	0.01164		1316.18	0.02359		1278.61	190.35
2968.45	0.0108		1316.66	0.02384		1279.07	189.774
2969.87	0.01003		1317.14	0.02407		1279.53	189.201
2971.3	0.00929		1317.62	0.02428		1279.99	188.63
2972.73	0.00856		1318.11	0.02446		1280.45	187.861
2974.16	0.00786		1318.59	0.02463		1280.91	187.094
2975.59	0.00723		1319.07	0.02477		1281.37	186.33
2977.02	0.00669		1319.55	0.02491		1281.83	185.671
2978.44	0.00624		1320.04	0.02503		1282.29	185.014
2979.87	0.00586		1320.52	0.02514		1282.75	184.359
2981.3	0.00552		1321	0.02525		1283.21	183.911
2982.73	0.00519		1321.48	0.02536		1283.67	183.465
2984.16	0.00487		1321.96	0.02546		1284.13	183.022
2985.59	0.00457		1322.45	0.02557		1284.59	182.58
2987.02	0.0043		1322.93	0.02569		1285.05	182.1
2988.44	0.0041		1323.41	0.0258		1285.51	181.622
2989.87	0.00395		1323.89	0.02591		1285.97	181.147
2991.3	0.00384		1324.38	0.02602		1286.43	181.171
2992.73	0.00373		1324.86	0.02613		1286.89	181.198
2994.16	0.00364		1325.34	0.02623		1287.35	181.228
2995.59	0.00358		1325.82	0.02632		1287.81	181.259
2997.02	0.00353		1326.3	0.02641		1288.27	181.028
2998.44	0.00347		1326.79	0.02648		1288.73	180.8
2999.87	0.00339		1327.27	0.02652		1289.19	180.573
3001.3	0.00331		1327.75	0.02654		1289.65	179.88
3002.73	0.00324		1328.23	0.02652		1290.11	179.191
3004.16	0.00319		1328.71	0.02647		1290.57	178.503
3005.59	0.00315		1329.2	0.02638		1291.03	177.818
3007.01	0.00312		1329.68	0.02626		1291.49	176.772
3008.44	0.00309		1330.16	0.02611		1291.95	175.728
3009.87	0.00307		1330.64	0.02593		1292.41	174.687
3011.3	0.00303		1331.12	0.02571		1292.87	174.338
3012.73	0.00298		1331.61	0.02547		1293.33	173.991
3014.16	0.00294		1332.09	0.0252		1293.79	173.647
3015.59	0.00291		1332.57	0.0249		1294.25	173.305
3017.01	0.0029		1333.05	0.02457		1294.71	172.814
3018.44	0.00291		1333.54	0.02424		1295.17	172.326
3019.87	0.00293		1334.02	0.02389		1295.63	171.84
3021.3	0.00294		1334.5	0.02354		1296.09	171.312
3022.73	0.00294		1334.98	0.0232		1296.55	170.786
3024.16	0.00291		1335.46	0.02285		1297.01	170.262
3025.59	0.00287		1335.95	0.02251		1297.47	169.74
3027.01	0.00282		1336.43	0.02218		1297.93	168.735
3028.44	0.00277		1336.91	0.02186		1298.39	167.733
3029.87	0.00274		1337.39	0.02155		1298.85	166.733
3031.3	0.00272		1337.87	0.02126		1299.31	166.002
3032.73	0.00273		1338.36	0.02099		1299.77	165.274
3034.16	0.00274		1338.84	0.02074		1300.23	164.548
3035.59	0.00276		1339.32	0.02051		1300.69	163.824
3037.01	0.00277		1339.8	0.02031		1301.15	162.798
3038.44	0.00277		1340.29	0.02014		1301.61	161.775
3039.87	0.00275		1340.77	0.01999		1302.07	160.754
3041.3	0.00272		1341.25	0.01987		1302.53	160.209
3042.73	0.00267		1341.73	0.01979		1302.99	159.666
3044.16	0.00261		1342.21	0.01974		1303.45	159.126
3045.58	0.00256		1342.69	0.01973		1303.91	158.587
3047.01	0.00252		1343.18	0.01975		1304.37	157.681
3048.44	0.0025		1343.66	0.01981		1304.83	156.776
3049.87	0.00249		1344.14	0.0199		1305.29	155.873
3051.3	0.00251		1344.62	0.02004		1305.75	155.199
3052.73	0.00255		1345.11	0.02022		1306.21	154.527
3054.16	0.00259		1345.59	0.02045		1306.67	153.857
3055.58	0.00263		1346.07	0.02073		1307.13	153.189
3057.01	0.00266		1346.55	0.02107		1307.59	152.191
3058.44	0.00267		1347.03	0.02146		1308.05	151.195
3059.87	0.00268		1347.52	0.02189		1308.51	150.202
3061.3	0.00268		1348	0.02236		1308.97	149.414
3062.73	0.00269		1348.48	0.02287		1309.43	148.627
3064.16	0.0027		1348.96	0.0234		1309.89	147.844
3065.58	0.00271		1349.44	0.02397		1310.35	147.684
3067.01	0.00272		1349.93	0.02457		1310.81	147.527
3068.44	0.00273		1350.41	0.0252		1311.27	147.371
3069.87	0.00272		1350.89	0.02586		1311.73	147.218
3071.3	0.00272		1351.37	0.02654		1312.19	146.679
3072.73	0.00273		1351.86	0.02724		1312.65	146.142
3074.15	0.00275		1352.34	0.02796		1313.11	145.608
3075.58	0.00277		1352.82	0.02871		1313.57	145.348
3077.01	0.00277		1353.3	0.02947		1314.03	145.091
3078.44	0.00276		1353.78	0.03026		1314.49	144.836
3079.87	0.00273		1354.27	0.03107		1314.95	144.584
3081.3	0.00269		1354.75	0.03191		1315.41	143.99
3082.73	0.00266		1355.23	0.03277		1315.87	143.399
3084.15	0.00263		1355.71	0.03365		1316.33	142.81
3085.58	0.0026		1356.19	0.03453		1316.79	142.849
3087.01	0.00258		1356.68	0.03542		1317.25	142.89
3088.44	0.00255		1357.16	0.03632		1317.71	142.933
3089.87	0.00252		1357.64	0.03723		1318.17	142.979
3091.3	0.00249		1358.12	0.03813		1318.63	143.21
3092.73	0.00247		1358.61	0.03902		1319.09	143.445
3094.15	0.00247		1359.09	0.03989		1319.55	143.681
3095.58	0.00247		1359.57	0.04071		1320.01	144.083
3097.01	0.00247		1360.05	0.04149		1320.47	144.487
3098.44	0.00247		1360.53	0.04219		1320.93	144.894
3099.87	0.00245		1361.02	0.04282		1321.39	145.302
3101.3	0.00242		1361.5	0.04336		1321.85	144.793
3102.73	0.00239		1361.98	0.04381		1322.31	144.286
3104.15	0.00236		1362.46	0.04415		1322.77	143.781
3105.58	0.00234		1362.94	0.04438		1323.23	143.385
3107.01	0.00234		1363.43	0.0445		1323.69	142.993
3108.44	0.00234		1363.91	0.04451		1324.15	142.603
3109.87	0.00235		1364.39	0.04445		1324.61	142.214
3111.3	0.00236		1364.87	0.04431		1325.07	141.36
3112.72	0.00237		1365.36	0.04412		1325.53	140.508
3114.15	0.00237		1365.84	0.04388		1325.99	139.66
3115.58	0.00237		1366.32	0.04358		1326.45	138.768
3117.01	0.00236		1366.8	0.04321		1326.91	137.878
3118.44	0.00233		1367.28	0.04276		1327.37	136.99
3119.87	0.0023		1367.77	0.04225		1327.83	136.105
3121.3	0.00227		1368.25	0.04169		1328.29	134.493
3122.72	0.00226		1368.73	0.04109		1328.75	132.884
3124.15	0.00226		1369.21	0.04048		1329.21	131.277
3125.58	0.00227		1369.69	0.03985		1329.67	129.895
3127.01	0.00229		1370.18	0.03923		1330.13	128.516
3128.44	0.00231		1370.66	0.03861		1330.59	127.139
3129.87	0.00233		1371.14	0.03798		1331.05	126.164
3131.3	0.00235		1371.62	0.03734		1331.51	125.192
3132.72	0.00236		1372.1	0.03669		1331.97	124.221
3134.15	0.00236		1372.59	0.036		1332.43	123.253
3135.58	0.00236		1373.07	0.0353		1332.89	121.937
3137.01	0.00235		1373.55	0.03456		1333.35	120.623
3138.44	0.00234		1374.03	0.03379		1333.81	119.312
3139.87	0.00232		1374.52	0.03299		1334.27	117.944
3141.29	0.00231		1375	0.03219		1334.73	116.58
3142.72	0.00231		1375.48	0.03138		1335.19	115.218
3144.15	0.00232		1375.96	0.03058		1335.65	113.857
3145.58	0.00233		1376.44	0.0298		1336.11	111.384
3147.01	0.00235		1376.93	0.02904		1336.57	108.912
3148.44	0.00235		1377.41	0.02829		1337.03	106.443
3149.87	0.00234		1377.89	0.02755		1337.49	104.851
3151.29	0.00232		1378.37	0.02683		1337.95	103.262
3152.72	0.00229		1378.85	0.02612		1338.41	101.676
3154.15	0.00227		1379.34	0.02544		1338.87	100.091
3155.58	0.00226		1379.82	0.02479		1339.33	97.899
3157.01	0.00226		1380.3	0.02418		1339.79	95.71
3158.44	0.00227		1380.78	0.02361		1340.25	93.5226
3159.87	0.00229		1381.27	0.02307		1340.71	92.3444
3161.29	0.00231		1381.75	0.02257		1341.17	91.1686
3162.72	0.00233		1382.23	0.0221		1341.63	89.9947
3164.15	0.00234		1382.71	0.02167		1342.09	88.8233
3165.58	0.00234		1383.19	0.02127		1342.55	87.6705
3167.01	0.00235		1383.67	0.02091		1343.01	86.5199
3168.44	0.00236		1384.16	0.0206		1343.47	85.3715
3169.87	0.00236		1384.64	0.02031		1343.93	84.2622
3171.29	0.00234		1385.12	0.02006		1344.39	83.155
3172.72	0.00232		1385.6	0.01983		1344.85	82.0496
3174.15	0.0023		1386.09	0.01962		1345.31	81.5837
3175.58	0.00229		1386.57	0.01942		1345.77	81.1201
3177.01	0.0023		1387.05	0.01926		1346.23	80.6583
3178.44	0.00232		1387.53	0.01912		1346.69	80.1987
3179.86	0.00233		1388.01	0.01902		1347.15	79.4988
3181.29	0.00234		1388.5	0.01895		1347.61	78.8002
3182.72	0.00233		1388.98	0.01892		1348.07	78.1041
3184.15	0.0023		1389.46	0.01893		1348.53	78.0283
3185.58	0.00227		1389.94	0.01896		1348.99	77.9554
3187.01	0.00224		1390.42	0.01903		1349.45	77.8842
3188.44	0.00223		1390.91	0.01911		1349.91	77.8154
3189.86	0.00223		1391.39	0.01923		1350.37	77.6302
3191.29	0.00224		1391.87	0.01937		1350.83	77.4476
3192.72	0.00226		1392.35	0.01953		1351.29	77.2672
3194.15	0.00228		1392.84	0.01971		1351.75	77.2143
3195.58	0.0023		1393.32	0.01991		1352.21	77.1642
3197.01	0.0023		1393.8	0.02012		1352.67	77.1157
3198.44	0.00229		1394.28	0.02035		1353.13	77.0703
3199.86	0.00227		1394.76	0.02059		1353.59	77.2043
3201.29	0.00225		1395.25	0.02086		1354.05	77.34
3202.72	0.00224		1395.73	0.02115		1354.51	77.4783
3204.15	0.00223		1396.21	0.02147		1354.97	77.5912
3205.58	0.00222		1396.69	0.02182		1355.43	77.7063
3207.01	0.00222		1397.17	0.0222		1355.89	77.8243
3208.43	0.00222		1397.66	0.0226		1356.35	77.9439
3209.86	0.00222		1398.14	0.02304		1356.81	78.0964
3211.29	0.00223		1398.62	0.0235		1357.27	78.2517
3212.72	0.00225		1399.1	0.02398		1357.73	78.4086
3214.15	0.00227		1399.59	0.02448		1358.19	78.6145
3215.58	0.00227		1400.07	0.02552		1358.65	78.8231
3217.01	0.00226		1400.55	0.02604		1359.11	79.0333
3218.43	0.00223		1401.03	0.02656		1359.57	79.2463
3219.86	0.00219		1401.51	0.02708		1360.03	79.1378
3221.29	0.00214		1402	0.0276		1360.49	79.0318
3222.72	0.00212		1402.48	0.02812		1360.95	78.9278
3224.15	0.00211		1402.96	0.02864		1361.41	78.8259
3225.58	0.00212		1403.44	0.02916		1361.87	78.7265
3227.01	0.00214		1403.92	0.02968		1362.33	78.6294
3228.43	0.00215		1404.41	0.03018		1362.79	78.5027
3229.86	0.00215		1404.89	0.03067		1363.25	78.3779
3231.29	0.00213		1405.37	0.03113		1363.71	78.2557
3232.72	0.00211		1405.85	0.03156		1364.17	78.1353
3234.15	0.00209		1406.34	0.03195		1364.63	77.066
3235.58	0.00209		1406.82	0.03232		1365.09	75.9985
3237.01	0.00211		1407.3	0.03266		1365.55	74.9337
3238.43	0.00213		1407.78	0.03296		1366.01	74.3672
3239.86	0.00216		1408.26	0.03323		1366.47	73.8033
3241.29	0.00217		1408.74	0.03346		1366.93	73.2417
3242.72	0.00216		1409.23	0.03365		1367.39	72.682
3244.15	0.00215		1409.71	0.0338		1367.85	71.4713
3245.58	0.00214		1410.19	0.0339		1368.31	70.2625
3247	0.00213		1410.67	0.03396		1368.77	69.0563
3248.43	0.00214		1411.16	0.03398		1369.23	68.3834
3249.86	0.00215		1411.64	0.03397		1369.69	67.7121
3251.29	0.00216		1412.12	0.0339		1370.15	67.0434
3252.72	0.00216		1412.6	0.0338		1370.61	66.377
3254.15	0.00214		1413.08	0.03366		1371.07	65.1787
3255.58	0.0021		1413.57	0.03348		1371.53	63.9827
3257	0.00205		1414.05	0.03327		1371.99	62.7885
3258.43	0.00201		1414.53	0.03304		1372.45	61.8199
3259.86	0.00199		1415.01	0.03279		1372.91	60.8532
3261.29	0.00199		1415.49	0.03252		1373.37	59.8895
3262.72	0.00202		1415.98	0.03221		1373.83	59.5057
3264.15	0.00205		1416.46	0.03185		1374.29	59.1247
3265.58	0.00208		1416.94	0.03143		1374.75	58.7456
3267	0.00211		1417.42	0.03093		1375.21	58.3687
3268.43	0.00212		1417.9	0.03037		1375.67	57.3559
3269.86	0.00213		1418.39	0.02976		1376.13	56.3449
3271.29	0.00212		1418.87	0.02914		1376.59	55.3365
3272.72	0.00211		1419.35	0.02853		1377.05	54.754
3274.15	0.00209		1419.83	0.02796		1377.51	54.1723
3275.57	0.00207		1420.32	0.02743		1377.97	53.594
3277	0.00206		1420.8	0.02693		1378.43	53.0177
3278.43	0.00206		1421.28	0.02643		1378.89	51.6439
3279.86	0.00208		1421.76	0.02593		1379.35	50.2721
3281.29	0.0021		1422.24	0.02539		1379.81	48.9022
3282.72	0.00213		1422.73	0.02483		1380.27	48.2051
3284.15	0.00214		1423.21	0.02423		1380.73	47.5094
3285.57	0.00216		1423.69	0.02361		1381.19	46.8172
3287	0.00216		1424.17	0.02298		1381.65	46.126
3288.43	0.00215		1424.65	0.02236		1382.11	44.7906
3289.86	0.00212		1425.14	0.02177		1382.57	43.4577
3291.29	0.00209		1425.62	0.02119		1383.03	42.1268
3292.72	0.00207		1426.1	0.02064		1383.49	41.2776
3294.15	0.00205		1426.58	0.0201		1383.95	40.4305
3295.57	0.00204		1427.07	0.01957		1384.41	39.5852
3297	0.00204		1427.55	0.01903		1384.87	38.7425
3298.43	0.00205		1428.03	0.0185		1385.33	37.6525
3299.86	0.00207		1428.51	0.01797		1385.79	36.5651
3301.29	0.00208		1428.99	0.01744		1386.25	35.4801
3302.72	0.00209		1429.48	0.01693		1386.71	34.1975
3304.15	0.0021		1429.96	0.01644		1387.17	32.9166
3305.57	0.0021		1430.44	0.01597		1387.63	31.6373
3307	0.00208		1430.92	0.01553		1388.09	31.0403
3308.43	0.00205		1431.4	0.01512		1388.55	30.4456
3309.86	0.00202		1431.89	0.01476		1389.01	29.8522
3311.29	0.00199		1432.37	0.01444		1389.47	29.2616
3312.72	0.00198		1432.85	0.01417		1389.93	28.5814
3314.14	0.00198		1433.33	0.01393		1390.39	27.9029
3315.57	0.002		1433.82	0.01371		1390.85	27.2265
3317	0.00203		1434.3	0.01351		1391.31	26.822
3318.43	0.00207		1434.78	0.01331		1391.77	26.4202
3319.86	0.0021		1435.26	0.0131		1392.23	26.0203
3321.29	0.00212		1435.74	0.01289		1392.69	25.6226
3322.72	0.00213		1436.23	0.01268		1393.15	24.9545
3324.14	0.00212		1436.71	0.01248		1393.61	24.2876
3325.57	0.00212		1437.19	0.01231		1394.07	23.6237
3327	0.00212		1437.67	0.01217		1394.53	23.0223
3328.43	0.00213		1438.15	0.01206		1394.99	22.4237
3329.86	0.00216		1438.64	0.01198		1395.45	21.8267
3331.29	0.00219		1439.12	0.0119		1395.91	21.2321
3332.72	0.00221		1439.6	0.01184		1396.37	20.6391
3334.14	0.00222		1440.08	0.01178		1396.83	20.0484
3335.57	0.00222		1440.57	0.01173		1397.29	19.4598
3337	0.00219		1441.05	0.01169		1397.75	19.603
3338.43	0.00216		1441.53	0.01166		1398.21	19.7488
3339.86	0.00211		1442.01	0.01164		1398.67	19.8969
3341.29	0.00206		1442.49	0.01164		1399.13	20.4307
3342.71	0.00201		1442.98	0.01165		1399.59	20.966
3344.14	0.00198		1443.46	0.01167		1400.05	21.5039
3345.57	0.00196		1443.94	0.0117		1400.51	22.0441
3347	0.00195		1444.42	0.01173		1400.97	22.5635
3348.43	0.00198		1444.9	0.01176		1401.43	23.085
3349.86	0.00201		1445.39	0.01178		1401.89	23.6081
3351.29	0.00206		1445.87	0.0118		1402.35	24.1973
3352.71	0.00209		1446.35	0.01181		1402.81	24.7884
3354.14	0.00211		1446.83	0.01181		1403.27	25.3824
3355.57	0.00211		1447.32	0.01181		1403.73	25.9781
3357	0.00211		1447.8	0.01182		1404.19	26.8624
3358.43	0.00211		1448.28	0.01184		1404.65	27.7492
3359.86	0.00213		1448.76	0.01188		1405.11	28.6382
3361.29	0.00215		1449.24	0.01194		1405.57	29.8201
3362.71	0.00217		1449.72	0.01201		1406.03	31.005
3364.14	0.00219		1450.21	0.01211		1406.49	32.1914
3365.57	0.00219		1450.69	0.01223		1406.95	33.3803
3367	0.00217		1451.17	0.01236		1407.41	34.5834
3368.43	0.00214		1451.65	0.0125		1407.87	35.7892
3369.86	0.00211		1452.14	0.01264		1408.33	36.9973
3371.29	0.00209		1452.62	0.01279		1408.79	38.4609
3372.71	0.00208		1453.1	0.01292		1409.25	39.9268
3374.14	0.00209		1453.58	0.01305		1409.71	41.3943
3375.57	0.0021		1454.06	0.01317		1410.17	42.3333
3377	0.0021		1454.55	0.01328		1410.63	43.2751
3378.43	0.00209		1455.03	0.01338		1411.09	44.2189
3379.86	0.00209		1455.51	0.0135		1411.55	45.1644
3381.28	0.00209		1455.99	0.01363		1412.01	45.7339
3382.71	0.0021		1456.47	0.01376		1412.47	46.3051
3384.14	0.00212		1456.96	0.01391		1412.93	46.8783
3385.57	0.00214		1457.44	0.01406		1413.38	47.6404
3387	0.00216		1457.92	0.01421		1413.84	48.4055
3388.43	0.00216		1458.4	0.01436		1414.3	49.1719
3389.86	0.00215		1458.88	0.0145		1414.76	49.9409
3391.28	0.00213		1459.37	0.01464		1415.22	49.7521
3392.71	0.00213		1459.85	0.01477		1415.68	49.5656
3394.14	0.00214		1460.33	0.01489		1416.14	49.381
3395.57	0.00216		1460.81	0.01499		1416.6	49.5193
3397	0.0022		1461.3	0.01509		1417.06	49.659
3398.43	0.00223		1461.78	0.01516		1417.52	49.8013
3399.86	0.00226		1462.26	0.01523		1417.98	49.6784
3401.28	0.00227		1462.74	0.01527		1418.44	49.5577
3402.71	0.00227		1463.22	0.0153		1418.9	49.4394
[truncated: 4,525 more rows]

## Sheet: Fig. 2f
PVCg			CEC			CEC/PVCg
2θ /°	Intensity /a.u.		2θ /°	Intensity /a.u.		2θ /°	Intensity /a.u.
5	132.336		5	37.35		5	0.33333
5.02044	132.336		5.0204	38.7		5.08001	1.5
5.04087	132.336		5.0409	31.5		5.16002	-19.1667
5.06131	132.336		5.0613	38.7		5.24003	5.16667
5.08175	132.336		5.0817	36.9		5.32004	-4.66667
5.10218	132.336		5.1022	37.35		5.40005	0.16667
5.12262	132.336		5.1226	34.65		5.48006	19.5
5.14306	132.336		5.1431	35.55		5.56007	-23.5
5.16349	132.336		5.1635	40.95		5.64008	13.8333
5.18393	132.336		5.1839	39.15		5.72009	3
5.20437	132.336		5.2044	44.55		5.8001	-14.3333
5.2248	132.336		5.2248	33.75		5.88011	4.16667
5.24524	132.336		5.2452	45.9		5.96012	4.16667
5.26568	132.108		5.2657	42.75		6.04012	0
5.28611	131.877		5.2861	34.2		6.12013	0.83333
5.30655	131.644		5.3066	40.05		6.20014	2.33333
5.32699	131.412		5.327	39.6		6.28015	9
5.34742	131.189		5.3474	45.45		6.36016	16
5.36786	130.989		5.3679	52.2		6.44017	-1.5
5.3883	130.831		5.3883	32.85		6.52018	10.5
5.40874	130.724		5.4087	41.85		6.60019	14.1667
5.42917	130.655		5.4292	40.05		6.6802	20.5
5.44961	130.616		5.4496	41.4		6.76021	5.33333
5.47005	130.581		5.47	49.5		6.84022	9.5
5.49048	130.538		5.4905	46.35		6.92023	7.16667
5.51092	130.466		5.5109	39.6		7.00024	18.1667
5.53136	130.309		5.5314	45.45		7.08025	18
5.55179	130.044		5.5518	42.3		7.16026	0
5.57223	129.658		5.5722	42.3		7.24027	8.9318
5.59267	129.136		5.5927	39.6		7.32028	17.3636
5.6131	128.459		5.6131	45.9		7.40029	1.46212
5.63354	127.66		5.6335	47.25		7.4803	4.72726
5.65398	126.75		5.654	50.4		7.56031	30.4924
5.67441	125.773		5.6744	41.85		7.64032	5.92423
5.69485	124.76		5.6949	49.95		7.72033	10.6894
5.71529	123.763		5.7153	44.1		7.80034	16.9546
5.73572	122.809		5.7357	50.85		7.88035	15.053
5.75616	121.91		5.7562	47.25		7.96035	18.1515
5.7766	121.096		5.7766	45		8.04036	26.75
5.79703	120.378		5.797	58.5		8.12037	27.6818
5.81747	119.779		5.8175	55.35		8.20038	12.1136
5.83791	119.323		5.8379	48.6		8.28039	30.8788
5.85834	119.023		5.8583	49.05		8.3604	9.31059
5.87878	118.872		5.8788	50.4		8.44041	34.5758
5.89922	118.822		5.8992	50.85		8.52042	27.6742
5.91965	118.821		5.9197	49.05		8.60043	19.7727
5.94009	118.825		5.9401	54.45		8.68044	17.8712
5.96053	118.784		5.9605	54.9		8.76045	21.4697
5.98096	118.666		5.981	49.5		8.84046	32.2349
6.0014	118.42		6.0014	55.8		8.92047	0
6.02184	118.021		6.0218	65.7		9.00048	19.2917
6.04227	117.449		6.0423	67.95		9.08049	30.4167
6.06271	116.705		6.0627	62.1		9.1605	30.5417
6.08315	115.79		6.0831	58.95		9.24051	54.3333
6.10358	114.729		6.1036	66.6		9.32052	32.625
6.12402	113.581		6.124	66.6		9.40053	28.25
6.14446	112.372		6.1445	54		9.48054	20.5417
6.1649	111.159		6.1649	51.75		9.56055	26.8333
6.18533	109.967		6.1853	55.8		9.64056	23.4583
6.20577	108.83		6.2058	63.45		9.72057	12.25
6.22621	107.753		6.2262	58.05		9.80058	30.375
6.24664	106.746		6.2466	60.3		9.88059	42.3333
6.26708	105.83		6.2671	75.6		9.96059	19.2917
6.28752	104.999		6.2875	69.3		10.0406	15.9167
6.30795	104.261		6.308	66.15		10.1206	37.0417
6.32839	103.618		6.3284	70.65		10.2006	57
6.34883	103.05		6.3488	72		10.2806	22.4583
6.36926	102.538		6.3693	59.4		10.3606	19.75
6.3897	102.057		6.3897	59.4		10.4406	4.70833
6.41014	101.597		6.4101	59.85		10.5207	24.8333
6.43057	101.149		6.4306	63.9		10.6007	31.2917
6.45101	100.713		6.451	52.65		10.6807	32.5833
6.47145	100.279		6.4714	72.9		10.7607	33.2083
6.49188	99.8498		6.4919	73.8		10.8407	19.8333
6.51232	99.4427		6.5123	76.5		10.9207	7.29167
6.53276	99.0737		6.5328	75.15		11.0007	32.25
6.55319	98.7695		6.5532	77.4		11.0807	21.0417
6.57363	98.5502		6.5736	76.5		11.1607	10.1667
6.59407	98.4356		6.5941	66.15		11.2408	13.7917
6.6145	98.4424		6.6145	77.4		11.3208	23.0833
6.63494	98.5604		6.6349	75.6		11.4008	14.5417
6.65538	98.784		6.6554	76.05		11.4808	0
6.67581	99.0807		6.6758	79.2		11.5608	26.0398
6.69625	99.4193		6.6963	62.55		11.6408	8.57971
6.71669	99.757		6.7167	72.45		11.7208	19.7862
6.73712	100.056		6.7371	75.6		11.8008	8.49276
6.75756	100.286		6.7576	79.65		11.8808	18.3659
6.778	100.418		6.778	77.4		11.9608	16.0725
6.79843	100.433		6.7984	83.7		12.0408	15.779
6.81887	100.32		6.8189	73.8		12.1209	27.8189
6.83931	100.064		6.8393	72.45		12.2009	19.192
6.85974	99.674		6.8597	67.95		12.2809	9.89856
6.88018	99.1593		6.8802	75.15		12.3609	32.9384
6.90062	98.53		6.9006	68.85		12.4409	28.6449
6.92106	97.8105		6.9211	73.35		12.5209	36.0181
6.94149	97.0322		6.9415	82.8		12.6009	27.3913
6.96193	96.218		6.9619	80.1		12.6809	8.43115
6.98237	95.413		6.9824	68.4		12.7609	15.3044
7.0028	94.6561		7.0028	69.75		12.8409	32.6775
7.02324	93.985		7.0232	80.1		12.9209	18.7174
7.04368	93.428		7.0437	68.85		13.001	20.9239
7.06411	93.0016		7.0641	82.8		13.081	46.6305
7.08455	92.709		7.0846	81.9		13.161	65.1703
7.10499	92.5398		7.105	88.65		13.241	30.7102
7.12542	92.4689		7.1254	76.5		13.321	39.4167
7.14586	92.4738		7.1459	77.4		13.401	41.6232
7.1663	92.5173		7.1663	76.05		13.481	51.9964
7.18673	92.5739		7.1867	74.25		13.561	60.5362
7.20717	92.6169		7.2072	71.1		13.641	48.5761
7.22761	92.639		7.2276	76.05		13.721	30.4493
7.24804	92.6325		7.248	80.55		13.8011	56.1558
7.26848	92.5914		7.2685	80.55		13.8811	71.6956
7.28892	92.5058		7.2889	68.4		13.9611	38.0688
7.30935	92.3795		7.3094	79.2		14.0411	45.942
7.32979	92.2059		7.3298	84.15		14.1211	67.3152
7.35023	91.9954		7.3502	77.4		14.2011	83.8551
7.37066	91.7404		7.3707	76.95		14.2811	75.7283
7.3911	91.4446		7.3911	90.45		14.3611	89.4348
7.41154	91.1309		7.4115	83.25		14.4411	75.808
7.43197	90.8203		7.432	91.35		14.5211	84.5145
7.45241	90.5293		7.4524	74.25		14.6012	109.388
7.47285	90.2854		7.4728	93.15		14.6812	115.261
7.49328	90.1134		7.4933	84.15		14.7612	88.3007
7.51372	90.0192		7.5137	81.45		14.8412	127.507
7.53416	89.9891		7.5342	81		14.9212	109.714
7.55459	90.0086		7.5546	80.1		15.0012	138.587
7.57503	90.0481		7.575	88.65		15.0812	121.96
7.59547	90.0739		7.5955	85.5		15.1612	148.833
7.6159	90.0711		7.6159	84.15		15.2412	139.04
7.63634	90.0257		7.6363	78.75		15.3212	160.246
7.65678	89.9225		7.6568	101.25		15.4012	158.953
7.67722	89.7748		7.6772	87.75		15.4813	183.993
7.69765	89.5691		7.6977	85.5		15.5613	161.866
7.71809	89.3139		7.7181	90.9		15.6413	168.239
7.73853	89.002		7.7385	84.15		15.7213	197.112
7.75896	88.6341		7.759	92.7		15.8013	196.319
7.7794	88.2045		7.7794	80.55		15.8813	199.025
7.79984	87.7199		7.7998	94.05		15.9613	215.399
7.82027	87.1817		7.8203	80.55		16.0413	224.438
7.84071	86.6034		7.8407	82.8		16.1213	223.978
7.86115	85.9943		7.8611	98.1		16.2013	229.185
7.88158	85.391		7.8816	87.3		16.2813	244.225
7.90202	84.832		7.902	99.45		16.3614	255.764
7.92246	84.3426		7.9225	95.85		16.4414	250.471
7.94289	83.9397		7.9429	101.25		16.5214	253.011
7.96333	83.64		7.9633	95.4		16.6014	265.217
7.98377	83.4493		7.9838	97.2		16.6814	279.091
8.0042	83.3461		8.0042	89.55		16.7614	300.964
8.02464	83.3144		8.0246	99		16.8414	305.67
8.04508	83.3352		8.0451	100.35		16.9214	313.877
8.06551	83.3866		8.0655	95.85		17.0014	327.417
8.08595	83.4578		8.086	99.45		17.0815	337.29
8.10639	83.5497		8.1064	105.3		17.1615	333.83
8.12682	83.6431		8.1268	102.6		17.2415	366.703
8.14726	83.7265		8.1473	102.6		17.3215	338.076
8.1677	83.7948		8.1677	105.75		17.4015	368.449
8.18813	83.7977		8.1881	93.6		17.4815	362.156
8.20857	83.7336		8.2086	99		17.5615	383.362
8.22901	83.5923		8.229	102.6		17.6415	378.069
8.24944	83.3693		8.2494	108		17.7215	393.609
8.26988	83.0602		8.2699	99.9		17.8015	397.982
8.29032	82.6771		8.2903	123.3		17.8815	424.522
8.31075	82.2208		8.3108	94.95		17.9615	390.228
8.33119	81.706		8.3312	98.1		18.0416	398.601
8.35163	81.1513		8.3516	108.45		18.1216	429.475
8.37206	80.583		8.3721	111.15		18.2016	412.848
8.3925	80.0224		8.3925	107.1		18.2816	416.888
8.41294	79.4716		8.4129	106.2		18.3616	491.261
8.43338	78.9415		8.4334	112.5		18.4416	438.967
8.45381	78.4549		8.4538	112.05		18.5216	451.507
8.47425	78.0212		8.4743	114.75		18.6016	455.214
8.49469	77.6416		8.4947	108.9		18.6816	461.087
8.51512	77.3288		8.5151	110.25		18.7616	461.127
8.53556	77.0844		8.5356	113.85		18.8417	476.333
8.556	76.9209		8.556	110.25		18.9217	494.373
8.57643	76.842		8.5764	121.95		19.0017	473.246
8.59687	76.8469		8.5969	118.8		19.0817	467.953
8.61731	76.9176		8.6173	113.4		19.1617	479.826
8.63774	77.0486		8.6377	109.8		19.2417	488.866
8.65818	77.2226		8.6582	117.9		19.3217	490.906
8.67862	77.4094		8.6786	108.9		19.4017	481.446
8.69905	77.6267		8.6991	101.7		19.4817	475.652
8.71949	77.8617		8.7195	116.55		19.5617	472.025
8.73993	78.0956		8.7399	121.05		19.6418	490.399
8.76036	78.3026		8.7604	112.5		19.7218	468.938
8.7808	78.4607		8.7808	117.9		19.8018	470.812
8.80124	78.5391		8.8012	113.85		19.8818	482.518
8.82167	78.5368		8.8217	125.55		19.9618	471.225
8.84211	78.4497		8.8421	116.1		20.0418	491.098
8.86255	78.275		8.8625	124.65		20.1218	462.304
8.88298	78.0182		8.883	113.4		20.2018	465.011
8.90342	77.6732		8.9034	115.2		20.2818	465.884
8.92386	77.264		8.9239	122.4		20.3618	460.257
8.94429	76.8147		8.9443	123.3		20.4418	464.13
8.96473	76.3243		8.9647	113.4		20.5219	454.337
8.98517	75.8043		8.9852	119.16		20.6019	463.21
9.0056	75.273		9.0056	117.36		20.6819	469.583
9.02604	74.7457		9.026	114.48		20.7619	438.79
9.04648	74.244		9.0465	118.08		20.8419	465.663
9.06691	73.7767		9.0669	113.04		20.9219	469.87
9.08735	73.3557		9.0874	118.08		21.0019	456.576
9.10779	72.9909		9.1078	118.8		21.0819	450.616
9.12823	72.7011		9.1282	125.28		21.1619	433.989
9.14866	72.4924		9.1487	125.28		21.2419	443.362
9.1691	72.371		9.1691	123.84		21.322	434.902
9.18954	72.3488		9.1895	119.16		21.402	434.942
9.20997	72.4071		9.21	121.68		21.482	415.149
9.23041	72.526		9.2304	119.52		21.562	419.022
9.25085	72.6831		9.2508	124.92		21.642	423.228
9.27128	72.8706		9.2713	120.96		21.722	417.268
9.29172	73.0812		9.2917	123.48		21.802	393.641
9.31216	73.3216		9.3122	118.8		21.882	403.514
9.33259	73.5759		9.3326	120.6		21.962	411.054
9.35303	73.8333		9.353	119.88		22.042	386.594
9.37347	74.0831		9.3735	119.16		22.1221	415.967
9.3939	74.3047		9.3939	124.56		22.2021	380.174
9.41434	74.4915		9.4143	122.4		22.2821	362.214
9.43478	74.624		9.4348	118.8		22.3621	379.087
9.45521	74.6805		9.4552	122.04		22.4421	379.627
9.47565	74.6589		9.4757	124.56		22.5221	369.833
9.49609	74.5547		9.4961	109.08		22.6021	351.207
9.51652	74.3707		9.5165	121.32		22.6821	382.413
9.53696	74.1186		9.537	117.72		22.7621	377.12
9.5574	73.8061		9.5574	115.56		22.8421	352.326
9.57783	73.4503		9.5778	127.44		22.9221	368.033
9.59827	73.0739		9.5983	119.16		23.0022	355.906
9.61871	72.6959		9.6187	125.28		23.0822	350.279
9.63914	72.3292		9.6391	131.04		23.1622	339.152
9.65958	71.9881		9.6596	139.32		23.2422	333.192
9.68002	71.6837		9.68	140.76		23.3222	357.899
9.70045	71.4238		9.7005	146.16		23.4022	342.105
9.72089	71.2198		9.7209	133.92		23.4822	326.478
9.74133	71.0801		9.7413	150.48		23.5622	331.185
9.76176	71.0233		9.7618	149.04		23.6422	346.391
9.7822	71.0502		9.7822	138.96		23.7222	341.598
9.80264	71.1607		9.8026	167.76		23.8023	325.971
9.82307	71.3326		9.8231	154.44		23.8823	315.011
9.84351	71.5483		9.8435	166.68		23.9623	312.884
9.86395	71.7849		9.864	170.28		24.0423	295.591
9.88439	72.0195		9.8844	188.28		24.1223	299.964
9.90482	72.24		9.9048	189.72		24.2023	297.17
9.92526	72.435		9.9253	212.76		24.2823	314.21
9.9457	72.6		9.9457	205.56		24.3623	276.583
9.96613	72.735		9.9661	207.72		24.4423	279.79
9.98657	72.8367		9.9866	207.36		24.5223	274.996
10.007	72.9149		10.007	240.12		24.6024	275.703
10.0274	72.9792		10.0274	251.28		24.6824	270.743
10.0479	73.0209		10.0479	243.72		24.7624	254.449
10.0683	73.0473		10.0683	269.28		24.8424	256.489
10.0887	73.0604		10.0888	285.48		24.9224	239.862
10.1092	73.061		10.1092	278.64		25.0024	233.069
10.1296	73.0528		10.1296	285.84		25.0824	234.609
10.1501	73.037		10.1501	286.56		25.1624	241.649
10.1705	73.0069		10.1705	321.48		25.2424	226.522
10.1909	72.9626		10.1909	325.08		25.3224	224.895
10.2114	72.9033		10.2114	342		25.4025	206.601
10.2318	72.8218		10.2318	349.2		25.4825	213.475
10.2523	72.7172		10.2522	360		25.5625	201.348
10.2727	72.5701		10.2727	369		25.6425	216.888
10.2931	72.3701		10.2931	358.92		25.7225	188.428
10.3136	72.0972		10.3136	391.68		25.8025	188.467
10.334	71.7499		10.334	394.56		25.8825	174.507
10.3544	71.3383		10.3544	381.96		25.9625	196.547
10.3749	70.8756		10.3749	391.32		26.0425	181.754
10.3953	70.3861		10.3953	390.6		26.1225	186.127
10.4157	69.8946		10.4157	410.4		26.2025	169.333
10.4362	69.4278		10.4362	401.04		26.2826	156.373
10.4566	69.0045		10.4566	400.32		26.3626	170.413
10.4771	68.6443		10.4771	385.2		26.4426	121.62
10.4975	68.3676		10.4975	400.68		26.5226	153.493
10.5179	68.1743		10.5179	364.32		26.6026	143.699
10.5384	68.0615		10.5384	365.4		26.6826	139.572
10.5588	68.0473		10.5588	386.64		26.7626	129.279
10.5792	68.1284		10.5792	350.64		26.8426	138.819
10.5997	68.2981		10.5997	344.16		26.9226	128.525
10.6201	68.5308		10.6201	306		27.0026	106.065
10.6405	68.7915		10.6405	309.6		27.0827	139.272
10.661	69.0474		10.661	320.76		27.1627	108.978
10.6814	69.2746		10.6814	278.28		27.2427	95.5181
10.7019	69.445		10.7019	269.28		27.3227	96.8913
10.7223	69.531		10.7223	263.16		27.4027	101.431
10.7427	69.5132		10.7427	250.2		27.4827	97.8044
10.7632	69.3661		10.7632	236.52		27.5627	101.678
10.7836	69.0759		10.7836	222.84		27.6427	83.2174
10.804	68.6433		10.804	218.52		27.7227	86.5906
10.8245	68.0876		10.8245	198.36		27.8027	90.2971
10.8449	67.4335		10.8449	179.64		27.8827	77.337
10.8653	66.7081		10.8654	160.2		27.9627	85.5435
10.8858	65.9553		10.8858	172.8		28.0428	57.9167
10.9062	65.2154		10.9062	163.8		28.1228	73.6232
10.9267	64.5292		10.9267	162.36		28.2028	55.663
10.9471	63.9322		10.9471	163.08		28.2828	78.3696
10.9675	63.466		10.9675	140.4		28.3628	51.9094
10.988	63.1613		10.988	137.52		28.4428	67.4493
11.0084	63.0406		11.0084	133.56		28.5228	50.8225
11.0288	63.1372		11.0288	124.2		28.6028	42.6956
11.0493	63.4676		11.0493	115.56		28.6828	56.0688
11.0697	64.017		11.0697	120.6		28.7629	51.6087
11.0901	64.7589		11.0902	124.56		28.8429	44.4819
11.1106	65.6526		11.1106	110.16		28.9229	39.6884
11.131	66.6667		11.131	108		29.0029	62.5616
11.1515	67.7717		11.1515	101.16		29.0829	36.7681
11.1719	68.93		11.1719	103.68		29.1629	40.6413
11.1923	70.1041		11.1923	101.88		29.2429	56.3478
11.2128	71.2532		11.2128	124.2		29.3229	43.3877
11.2332	72.3342		11.2332	103.68		29.4029	32.4275
11.2537	73.2971		11.2537	104.4		29.4829	43.4674
11.2741	74.1103		11.2741	115.56		29.563	54.3406
11.2945	74.7588		11.2945	101.16		29.643	35.3804
11.315	75.2263		11.315	102.96		29.723	50.2536
11.3354	75.4994		11.3354	120.6		29.803	38.4601
11.3558	75.5803		11.3558	116.28		29.883	27.3333
11.3763	75.4707		11.3763	106.2		29.963	23.0399
11.3967	75.1762		11.3967	103.32		30.043	19.2464
11.4171	74.7167		11.4171	106.2		30.123	16.6196
11.4376	74.1167		11.4376	103.32		30.203	24.1594
11.458	73.4076		11.458	119.52		30.283	35.8659
11.4785	72.6227		11.4785	102.78		30.363	16.7391
11.4989	71.7997		11.4989	102.24		30.443	11.4457
11.5193	70.9625		11.5193	108.72		30.5231	30.6522
11.5398	70.128		11.5398	117.72		30.6031	5.3587
11.5602	69.307		11.5602	103.32		30.6831	18.7319
11.5806	68.5079		11.5806	121.68		30.7631	16.7718
11.6011	67.7518		11.6011	104.04		30.8431	14.3116
11.6215	67.0624		11.6215	102.6		30.9231	20.3514
11.6419	66.4614		11.6419	106.56		31.0031	18.8913
11.6624	65.9521		11.6624	105.48		31.0831	10.5978
11.6828	65.5415		11.6828	103.5		31.1631	32.6377
11.7033	65.2195		11.7033	108		31.2431	14.3442
11.7237	64.9768		11.7237	106.65		31.3232	11.8841
11.7441	64.8016		11.7441	108		31.4032	19.7572
11.7646	64.693		11.7646	105.3		31.4832	17.4638
11.785	64.6436		11.785	117.45		31.5632	15.5036
11.8054	64.6328		11.8054	103.5		31.6432	18.2101
11.8259	64.638		11.8259	112.5		31.7232	26.25
11.8463	64.651		11.8463	117		31.8032	2.62319
11.8667	64.6521		11.8668	119.25		31.8832	20.4964
11.8872	64.6425		11.8872	124.2		31.9632	19.7029
11.9076	64.6248		11.9076	108.45		32.0432	7.57609
11.9281	64.6007		11.9281	111.6		32.1232	7.28261
11.9485	64.5746		11.9485	114.75		32.2033	13.1558
11.9689	64.5595		11.9689	100.35		32.2833	9.19566
11.9894	64.5545		11.9894	113.85		32.3633	1.23552
12.0098	64.5429		12.0098	117.9		32.4433	14.6087
12.0302	64.5364		12.0302	108		32.5233	16.3152
12.0507	64.5335		12.0507	120.6		32.6033	16.8551
12.0711	64.5415		12.0711	112.95		32.6833	14.3949
12.0915	64.5853		12.0916	110.7		32.7633	0.43477
12.112	64.6744		12.112	102.15		32.8433	8.97463
12.1324	64.8096		12.1324	101.25		32.9233	14.5145
12.1529	64.9748		12.1529	98.1		33.0034	18.5543
12.1733	65.1674		12.1733	109.35		33.0834	-3.57247
12.1937	65.3729		12.1937	110.25		33.1634	22.4674
12.2142	65.5865		12.2142	99.9		33.2434	16.3406
12.2346	65.7956		12.2346	102.6		33.3234	11.5471
12.2551	65.9875		12.2551	103.05		33.4034	-0.24638
12.2755	66.1431		12.2755	94.95		33.4834	10.9601
12.2959	66.2317		12.2959	95.85		33.5634	0
12.3164	66.2364		12.3164	102.15		33.6434	17.254
12.3368	66.1557		12.3368	102.15		33.7234	1.6746
12.3572	65.9768		12.3572	106.65		33.8034	14.2619
12.3777	65.7046		12.3777	98.55		33.8835	21.8492
12.3981	65.3408		12.3981	94.5		33.9635	11.1032
12.4185	64.8937		12.4185	110.25		34.0435	9.85714
12.439	64.3804		12.439	89.1		34.1235	5.6111
12.4594	63.822		12.4594	98.1		34.2035	7.53174
12.4799	63.2184		12.4799	84.6		34.2835	8.11904
12.5003	62.5826		12.5003	94.5		34.3635	13.7063
12.5207	61.9594		12.5207	94.95		34.4435	21.627
12.5412	61.3694		12.5412	106.2		34.5235	16.881
12.5616	60.8449		12.5616	91.35		34.6035	24.8016
12.582	60.4133		12.582	98.1		34.6836	16.2222
12.6025	60.0827		12.6025	94.05		34.7636	7.30953
12.6229	59.8601		12.6229	92.25		34.8436	10.5635
12.6433	59.7574		12.6434	95.4		34.9236	19.1508
12.6638	59.7851		12.6638	83.25		35.0036	17.4048
12.6842	59.9426		12.6842	105.3		35.0836	6.15873
12.7047	60.2248		12.7047	113.4		35.1636	18.246
12.7251	60.6092		12.7251	94.5		35.2436	0
12.7455	61.0757		12.7455	107.55		35.3236	23.0065
12.766	61.5939		12.766	87.3		35.4036	13.0129
12.7864	62.1256		12.7864	82.8		35.4837	13.6861
12.8068	62.6564		12.8068	96.75		35.5637	15.3592
12.8273	63.1663		12.8273	106.2		35.6437	19.199
12.8477	63.6294		12.8477	103.95		35.7237	14.0388
12.8681	64.0333		12.8682	89.1		35.8037	31.3786
12.8886	64.3623		12.8886	107.55		35.8837	28.3851
12.909	64.6139		12.909	103.95		35.9637	32.7249
12.9295	64.7891		12.9295	103.5		36.0437	23.5647
12.9499	64.8872		12.9499	90.9		36.1237	22.5712
12.9703	64.9027		12.9703	104.4		36.2037	24.911
12.9908	64.8603		12.9908	104.4		36.2837	23.9175
13.0112	64.7866		13.0112	99		36.3638	25.2573
13.0317	64.6825		13.0316	90.9		36.4438	28.0971
13.0521	64.5588		13.0521	97.65		36.5238	19.9369
13.0725	64.4313		13.0725	108		36.6038	28.11
13.093	64.3123		13.093	103.5		36.6838	26.1165
13.1134	64.2179		13.1134	99.45		36.7638	31.7897
13.1338	64.1595		13.1338	91.8		36.8438	25.7961
13.1543	64.1379		13.1543	106.2		36.9238	36.9693
13.1747	64.1623		13.1747	101.7		37.0038	24.3091
13.1951	64.224		13.1951	96.75		37.0838	19.6489
13.2156	64.3182		13.2156	106.2		37.1639	35.1553
13.236	64.4497		13.236	104.85		37.2439	31.9951
13.2564	64.6068		13.2565	103.95		37.3239	26.835
13.2769	64.786		13.2769	103.05		37.4039	27.1748
13.2973	64.9962		13.2973	90.9		37.4839	38.6812
13.3178	65.2254		13.3178	106.2		37.5639	29.021
13.3382	65.4682		13.3382	108.9		37.6439	28.8608
13.3586	65.7204		13.3586	97.65		37.7239	25.2006
13.3791	65.9826		13.3791	98.1		37.8039	42.5404
13.3995	66.2599		13.3995	107.1		37.8839	35.5469
13.4199	66.5437		13.4199	110.7		37.9639	36.7201
13.4404	66.8299		13.4404	107.1		38.044	33.7265
13.4608	67.1095		13.4608	99.9		38.124	46.3997
13.4812	67.388		13.4813	100.8		38.204	37.5728
13.5017	67.6494		13.5017	93.6		38.284	49.746
13.5221	67.8725		13.5221	93.15		38.364	30.2524
13.5426	68.0465		13.5426	85.95		38.444	44.2589
13.563	68.1723		13.563	103.95		38.524	35.0987
13.5834	68.2364		13.5834	103.5		38.604	40.9385
13.6039	68.2335		13.6039	102.6		38.684	48.445
13.6243	68.156		13.6243	93.6		38.764	45.7848
13.6448	68.0102		13.6448	95.4		38.8441	41.9579
13.6652	67.8102		13.6652	83.25		38.9241	38.1311
13.6856	67.5507		13.6856	89.55		39.0041	44.8042
13.7061	67.2545		13.7061	93.15		39.0841	44.4774
13.7265	66.9376		13.7265	97.65		39.1641	44.6505
13.7469	66.6071		13.7469	91.8		39.2441	44.9903
13.7674	66.2754		13.7674	91.35		39.3241	47.8301
13.7878	65.9544		13.7878	96.3		39.4041	41.5032
13.8082	65.6484		13.8082	89.55		39.4841	44.343
13.8287	65.3779		13.8287	83.7		39.5641	45.6828
13.8491	65.1523		13.8491	81.45		39.6442	42.0226
13.8696	64.9854		13.8696	92.7		39.7242	57.0291
13.89	64.8697		13.89	80.1		39.8042	58.8689
13.9104	64.7969		13.9104	88.65		39.8842	55.3754
13.9309	64.7717		13.9309	93.6		39.9642	64.0485
13.9513	64.7884		13.9513	87.3		40.0442	59.555
13.9717	64.8492		13.9717	95.85		40.1242	54.3948
13.9922	64.9384		13.9922	87.75		40.2042	50.2346
14.0126	65.0451		14.0126	84.6		40.2842	49.4078
14.033	65.1625		14.0331	95.4		40.3642	43.9143
14.0535	65.29		14.0535	94.5		40.4442	54.254
14.0739	65.4179		14.0739	81.45		40.5243	50.0939
14.0944	65.547		14.0944	85.5		40.6043	55.6003
14.1148	65.672		14.1148	73.8		40.6843	51.6068
14.1352	65.8042		14.1352	77.4		40.7643	52.6133
14.1557	65.9413		14.1557	87.75		40.8443	61.7864
14.1761	66.08		14.1761	91.35		40.9243	55.2929
14.1965	66.231		14.1965	77.85		41.0043	56.6327
14.217	66.3898		14.217	94.95		41.0843	55.8058
14.2374	66.5536		14.2374	83.25		41.1643	51.479
14.2578	66.7198		14.2579	99.45		41.2443	59.8188
14.2783	66.8928		14.2783	100.8		41.3244	50.6586
14.2987	67.0775		14.2987	86.85		41.4044	41.8317
14.3192	67.2815		14.3192	83.25		41.4844	61.6715
14.3396	67.4994		14.3396	79.65		41.5644	49.0113
14.36	67.728		14.36	70.2		41.6444	61.0178
14.3805	67.9519		14.3805	88.65		41.7244	46.0243
14.4009	68.1777		14.4009	85.95		41.8044	47.8641
14.4214	68.4146		14.4213	92.7		41.8844	44.5372
14.4418	68.661		14.4418	81.9		41.9644	51.2103
14.4622	68.9145		14.4622	97.2		42.0444	52.5502
14.4827	69.1654		14.4827	86.4		42.1245	53.2233
14.5031	69.406		14.5031	81.9		42.2045	58.3964
14.5235	69.6321		14.5235	82.35		42.2845	61.9029
14.544	69.8422		14.544	91.35		42.3645	47.7427
14.5644	70.0281		14.5644	81		42.4445	45.4158
14.5848	70.1835		14.5848	95.4		42.5245	43.589
14.6053	70.2993		14.6053	90.9		42.6045	48.7621
14.6257	70.3876		14.6257	84.6		42.6845	52.102
14.6462	70.4386		14.6462	84.6		42.7645	44.9417
14.6666	70.4608		14.6666	97.65		42.8445	53.4482
14.687	70.448		14.687	88.2		42.9246	54.9547
14.7075	70.4084		14.7075	90.45		43.0046	43.9612
14.7279	70.3481		14.7279	94.95		43.0846	55.801
14.7483	70.2779		14.7483	92.7		43.1646	48.6408
14.7688	70.2107		14.7688	82.35		43.2446	39.9806
14.7892	70.1637		14.7892	90.9		43.3246	44.9871
14.8096	70.1454		14.8096	81.45		43.4046	48.6602
14.8301	70.1657		14.8301	102.15		43.4846	56.3333
14.8505	70.2271		14.8505	81.45		43.5646	54.8398
14.871	70.3294		14.871	85.05		43.6446	52.6796
14.8914	70.4876		14.8914	82.8		43.7246	38.1861
14.9118	70.7081		14.9118	90.9		43.8047	37.5259
14.9323	70.9883		14.9323	89.55		43.8847	38.3657
14.9527	71.3201		14.9527	79.65		43.9647	44.7055
14.9731	71.6967		14.9731	94.95		44.0447	50.5453
14.9936	72.1077		14.9936	94.95		44.1247	37.8851
15.014	72.5457		15.014	79.65		44.2047	42.2249
15.0344	73.0008		15.0345	90.9		44.2847	33.2314
15.0549	73.4586		15.0549	100.8		44.3647	51.0712
15.0753	73.9156		15.0753	90.45		44.4447	35.411
15.0958	74.3677		15.0958	92.25		44.5247	27.9175
15.1162	74.8199		15.1162	91.35		44.6048	38.4239
15.1366	75.2597		15.1366	108		44.6848	34.4304
15.1571	75.6844		15.1571	94.95		44.7648	40.4369
15.1775	76.0746		15.1775	112.05		44.8448	41.9434
15.1979	76.4408		15.1979	92.7		44.9248	33.9498
15.2184	76.7764		15.2184	98.1		45.0048	43.9563
15.2388	77.0856		15.2388	103.5		45.0848	34.4628
15.2592	77.3633		15.2593	102.6		45.1648	40.9693
15.2797	77.6122		15.2797	109.35		45.2448	32.8091
15.3001	77.8175		15.3001	98.1		45.3248	38.3155
15.3206	77.9742		15.3206	85.05		45.4049	40.322
15.341	78.072		15.341	93.15		45.4849	48.1618
15.3614	78.104		15.3614	85.5		45.5649	26.6683
15.3819	78.08		15.3819	99.45		45.6449	42.1748
15.4023	78.0011		15.4023	103.5		45.7249	36.3479
15.4228	77.869		15.4228	110.7		45.8049	39.3544
15.4432	77.6779		15.4432	93.6		45.8849	29.6942
15.4636	77.428		15.4636	97.2		45.9649	35.7006
15.4841	77.1262		15.4841	105.3		46.0449	27.3738
15.5045	76.7853		15.5045	100.8		46.1249	26.8803
15.5249	76.4249		15.5249	110.25		46.2049	27.8867
15.5454	76.0695		15.5454	108		46.285	31.5599
15.5658	75.7528		15.5658	113.85		46.365	41.3997
15.5862	75.499		15.5862	102.15		46.445	28.7395
15.6067	75.3268		15.6067	110.7		46.525	34.0793
15.6271	75.2531		15.6271	105.75		46.605	35.0857
15.6476	75.2845		15.6476	107.1		46.685	25.9256
15.668	75.4347		15.668	113.4		46.765	27.9321
15.6884	75.7203		15.6884	118.35		46.845	26.9385
15.7089	76.1392		15.7089	121.5		46.925	27.1117
15.7293	76.6946		15.7293	121.5		47.005	27.9515
15.7497	77.3672		15.7497	109.8		47.0851	26.6246
15.7702	78.1429		15.7702	119.7		47.1651	22.6311
15.7906	78.9915		15.7906	115.2		47.2451	29.1375
15.811	79.9		15.811	103.95		47.3251	27.4774
15.8315	80.8494		15.8315	91.35		47.4051	27.3172
15.8519	81.8043		15.8519	116.1		47.4851	23.157
15.8724	82.7432		15.8724	105.3		47.5651	22.1634
15.8928	83.63		15.8928	107.55		47.6451	23.0032
15.9132	84.4331		15.9132	114.75		47.7251	25.0097
15.9337	85.1102		15.9337	116.55		47.8051	26.3495
15.9541	85.6423		15.9541	121.05		47.8851	25.1893
15.9745	86.0315		15.9745	104.4		47.9652	25.0291
15.995	86.2737		15.995	103.5		48.0452	32.0356
16.0154	86.3779		16.0154	109.8		48.1252	28.3754
16.0358	86.3512		16.0359	111.6		48.2052	17.0485
16.0563	86.2068		16.0563	95.85		48.2852	18.3883
16.0767	85.9567		16.0767	112.95		48.3652	17.0615
16.0972	85.6069		16.0972	94.95		48.4452	18.7346
16.1176	85.1839		16.1176	124.65		48.5252	23.5744
16.138	84.7066		16.138	108.9		48.6052	26.2476
16.1585	84.2083		16.1585	112.5		48.6852	35.754
16.1789	83.7099		16.1789	127.35		48.7653	20.7605
16.1993	83.2373		16.1993	117.45		48.8453	17.767
16.2198	82.8188		16.2198	114.75		48.9253	12.7735
16.2402	82.4615		16.2402	101.7		49.0053	21.6133
16.2606	82.1846		16.2607	107.1		49.0853	11.4531
16.2811	82.0007		16.2811	112.05		49.1653	19.6262
16.3015	81.9361		16.3015	103.95		49.2453	14.966
16.322	81.9835		16.322	112.95		49.3253	14.3058
16.3424	82.128		16.3424	109.35		49.4053	23.479
16.3628	82.3693		16.3628	111.15		49.4853	19.1521
16.3833	82.6954		16.3833	111.6		49.5653	4.32524
16.4037	83.1035		16.4037	107.1		49.6454	16.3317
16.4242	83.5747		16.4242	117.9		49.7254	15.0049
16.4446	84.1133		16.4446	112.05		49.8054	20.5113
16.465	84.7178		16.465	122.4		49.8854	9.85114
16.4855	85.3568		16.4855	113.4		49.9654	24.8576
16.5059	86.0195		16.5059	132.75		50.0454	6.36407
16.5263	86.6887		16.5263	130.95		50.1254	10.0372
16.5468	87.3572		16.5468	122.85		50.2054	19.5437
16.5672	88.0138		16.5672	127.8		50.2854	19.7168
16.5876	88.6515		16.5876	121.05		50.3654	22.2233
16.6081	89.2867		16.6081	121.95		50.4455	9.22978
16.6285	89.9191		16.6285	130.5		50.5255	12.4029
16.6489	90.5484		16.649	132.3		50.6055	25.576
16.6694	91.1758		16.6694	121.05		50.6855	26.5825
16.6898	91.8061		16.6898	131.4		50.7655	13.4223
16.7103	92.4439		16.7103	123.75		50.8455	15.4288
16.7307	93.0747		16.7307	119.7		50.9255	8.43528
16.7511	93.7037		16.7511	121.95		51.0055	17.6084
16.7716	94.3387		16.7716	123.75		51.0855	15.4482
16.792	94.976		16.792	121.95		51.1655	0.95469
16.8124	95.5918		16.8125	127.35		51.2456	12.6278
16.8329	96.1851		16.8329	142.2		51.3256	9.1343
16.8533	96.751		16.8533	148.5		51.4056	11.3074
16.8738	97.2825		16.8738	149.4		51.4856	12.6473
16.8942	97.7778		16.8942	128.25		51.5656	12.4871
16.9146	98.2129		16.9146	128.25		51.6456	13.6602
16.9351	98.5853		16.9351	138.6		51.7256	0
16.9555	98.8811		16.9555	144.45		51.8056	18.5909
16.9759	99.0853		16.9759	135.45		51.8856	11.3485
16.9964	99.2191		16.9964	132.75		51.9656	12.7727
17.0168	99.2986		17.0168	138.6		52.0456	19.8636
17.0373	99.3413		17.0373	126		52.1257	19.4546
17.0577	99.3658		17.0577	148.95		52.2057	4.54545
17.0781	99.3998		17.0781	140.4		52.2857	20.803
17.0986	99.4641		17.0986	147.6		52.3657	11.2273
17.119	99.5613		17.119	149.85		52.4457	18.1515
17.1394	99.7003		17.1394	153		52.5257	5.74242
17.1599	99.8973		17.1599	143.55		52.6057	0
17.1803	100.154		17.1803	153		52.6857	11.0455
17.2007	100.475		17.2007	145.35		52.7657	4.59091
17.2212	100.842		17.2212	144.45		52.8457	1.4697
17.2416	101.265		17.2416	135.45		52.9258	3.18181
17.262	101.74		17.2621	149.85		53.0058	23.8939
17.2825	102.231		17.2825	154.35		53.0858	7.43939
17.3029	102.724		17.3029	153		53.1658	11.8182
17.3234	103.197		17.3234	154.8		53.2458	13.5303
17.3438	103.627		17.3438	156.15		53.3258	10.5758
17.3642	103.992		17.3642	149.85		53.4058	11.7879
17.3847	104.275		17.3847	150.75		53.4858	13
17.4051	104.449		17.4051	155.7		53.5658	6.71212
17.4256	104.517		17.4256	162.45		53.6458	4.59091
17.446	104.479		17.446	159.75		53.7258	6.63636
17.4664	104.352		17.4664	150.3		53.8058	8.84848
17.4869	104.163		17.4869	166.5		53.8859	9.72727
17.5073	103.923		17.5073	160.2		53.9659	9.93939
17.5277	103.642		17.5277	154.35		54.0459	9.15152
17.5482	103.341		17.5482	173.7		54.1259	0.5303
17.5686	103.031		17.5686	177.3		54.2059	7.74242
17.589	102.722		17.589	171.9		54.2859	3.62121
17.6095	102.429		17.6095	171.45		54.3659	3.33333
17.6299	102.17		17.6299	168.3		54.4459	13.2121
17.6503	101.963		17.6504	182.7		54.5259	7.59091
17.6708	101.806		17.6708	172.8		54.6059	13.303
17.6912	101.716		17.6912	180		54.686	11.8485
17.7117	101.708		17.7117	170.55		54.766	3.39394
17.7321	101.796		17.7321	189		54.846	9.93939
17.7525	101.977		17.7525	180.45		54.926	4.31819
17.773	102.235		17.773	177.3		55.006	4.0303
17.7934	102.585		17.7934	182.25		55.086	9.40909
17.8138	103.002		17.8139	167.85		55.166	9.95455
17.8343	103.498		17.8343	188.1		55.246	5
17.8547	104.073		17.8547	181.35		55.326	8.54545
17.8752	104.715		17.8752	184.5		55.406	9.42424
17.8956	105.412		17.8956	183.6		55.486	11.4697
17.916	106.161		17.916	204.75		55.5661	15.3485
17.9365	106.948		17.9365	194.85		55.6461	10.0606
17.9569	107.763		17.9569	201.15		55.7261	10.7727
17.9773	108.584		17.9773	183.15		55.8061	12.3182
17.9978	109.384		17.9978	217.35		55.8861	4.86364
18.0182	110.15		18.0182	188.55		55.9661	10.7424
18.0387	110.871		18.0387	174.6		56.0461	7.28788
18.0591	111.528		18.0591	187.65		56.1261	5.66667
18.0795	112.127		18.0795	215.55		56.2061	0.87878
18.1	112.665		18.1	186.3		56.2861	8.42425
18.1204	113.143		18.1204	202.5		56.3662	7.63636
18.1408	113.568		18.1408	202.05		56.4462	4.68181
18.1613	113.95		18.1613	200.25		56.5262	3.89394
18.1817	114.318		18.1817	183.6		56.6062	8.77272
18.2021	114.688		18.2022	197.55		56.6862	8.98485
18.2226	115.06		18.2226	194.4		56.7662	8.0303
18.243	115.442		18.243	205.2		56.8462	5.57576
18.2635	115.844		18.2635	195.75		56.9262	12.1212
18.2839	116.287		18.2839	199.35		57.0062	18.8333
18.3043	116.766		18.3043	186.75		57.0862	16.8788
18.3248	117.308		18.3248	191.25		57.1663	12.7576
18.3452	117.889		18.3452	217.8		57.2463	0.4697
18.3656	118.486		18.3656	191.7		57.3263	3.68181
18.3861	119.08		18.3861	185.85		57.4063	0.39394
18.4065	119.657		18.4065	186.75		57.4863	8.27272
18.427	120.197		18.427	186.3		57.5663	10.4848
18.4474	120.687		18.4474	189		57.6463	16.0303
18.4678	121.114		18.4678	180.45		57.7263	10.9091
18.4883	121.481		18.4883	185.85		57.8063	4.45455
18.5087	121.788		18.5087	173.25		57.8863	0
18.5291	122.038		18.5291	177.3		57.9663	6.50981
18.5496	122.226		18.5496	175.95		58.0464	16.0196
18.57	122.369		18.57	185.4		58.1264	14.6961
18.5904	122.475		18.5904	175.05		58.2064	9.03921
18.6109	122.565		18.6109	195.3		58.2864	6.21569
18.6313	122.658		18.6313	178.65		58.3664	6.7255
18.6517	122.773		18.6518	175.95		58.4464	5.40196
18.6722	122.913		18.6722	180.9		58.5264	10.5784
18.6926	123.074		18.6926	196.2		58.6064	6.42157
18.7131	123.245		18.7131	191.25		58.6864	10.9314
18.7335	123.428		18.7335	163.35		58.7664	8.10784
18.7539	123.619		18.7539	161.55		58.8465	6.61764
18.7744	123.808		18.7744	177.3		58.9265	14.6274
18.7948	123.969		18.7948	184.5		59.0065	13.9706
18.8152	124.095		18.8153	195.3		59.0865	11.8137
18.8357	124.163		18.8357	185.4		59.1665	6.32353
18.8561	124.17		18.8561	187.2		59.2465	0
18.8766	124.113		18.8766	186.3		59.3265	7.48413
18.897	123.99		18.897	171.45		59.4065	9.80159
18.9174	123.815		18.9174	182.7		59.4865	16.6191
18.9379	123.602		18.9379	187.2		59.5665	15.1032
18.9583	123.385		18.9583	181.35		59.6465	6.75397
18.9787	123.185		18.9787	175.5		59.7266	12.2381
18.9992	123.014		18.9992	174.6		59.8066	7.88889
19.0196	122.89		19.0196	166.5		59.8866	3.53968
19.0401	122.832		19.0401	179.1		59.9666	5.35715
19.0605	122.874		19.0605	182.25		60.0466	9.00793
19.0809	123.053		19.0809	188.1		60.1266	13.8254
19.1014	123.387		19.1014	171.9		60.2066	13.9762
19.1218	123.887		19.1218	176.85		60.2866	13.627
19.1422	124.547		19.1422	173.25		60.3666	8.27778
19.1627	125.345		19.1627	187.2		60.4466	4.09523
19.1831	126.261		19.1831	184.95		60.5267	15.0794
19.2035	127.269		19.2036	183.15		60.6067	9.39683
19.224	128.334		19.224	173.7		60.6867	13.5476
19.2444	129.426		19.2444	176.4		60.7667	6.53175
19.2649	130.51		19.2649	161.55		60.8467	11.0159
19.2853	131.574		19.2853	176.4		60.9267	19.1667
19.3057	132.605		19.3057	182.7		61.0067	9.98413
19.3262	133.578		19.3262	183.15		61.0867	4.96825
19.3466	134.471		19.3466	160.2		61.1667	15.4524
19.367	135.25		19.367	185.4		61.2467	13.6032
19.3875	135.892		19.3875	180.9		61.3267	5.25397
19.4079	136.409		19.4079	184.5		61.4068	10.5714
19.4283	136.794		19.4284	175.5		61.4868	7.55555
19.4488	137.06		19.4488	180.9		61.5668	12.5397
19.4692	137.196		19.4692	184.05		61.6468	16.1905
19.4897	137.206		19.4897	183.15		61.7268	12.8413
19.5101	137.109		19.5101	187.2		61.8068	7.8254
19.5305	136.931		19.5305	189		61.8868	14.4762
19.551	136.705		19.551	189		61.9668	9.62698
19.5714	136.465		19.5714	187.2		62.0468	16.7778
19.5918	136.223		19.5919	182.7		62.1268	5.7619
19.6123	135.997		19.6123	185.85		62.2069	17.4127
19.6327	135.79		19.6327	189.45		62.2869	11.5635
19.6532	135.602		19.6532	190.35		62.3669	9.54762
19.6736	135.435		19.6736	189		62.4469	9.03175
19.694	135.289		19.694	188.1		62.5269	10.0159
19.7145	135.165		19.7145	179.55		62.6069	0
19.7349	135.085		19.7349	195.75		62.6869	7.62147
19.7553	135.073		19.7553	194.4		62.7669	13.9096
19.7758	135.138		19.7758	197.55		62.8469	11.6977
19.7962	135.259		19.7962	189.45		62.9269	7.65255
19.8166	135.423		19.8167	188.55		63.007	15.9407
19.8371	135.618		19.8371	179.1		63.087	20.5621
19.8575	135.828		19.8575	210.6		63.167	15.6836
19.878	136.054		19.878	203.4		63.247	14.8051
19.8984	136.32		19.8984	193.05		63.327	24.2599
19.9188	136.618		19.9188	195.3		63.407	12.7147
19.9393	136.953		19.9393	198.45		63.487	2.1695
19.9597	137.316		19.9597	204.3		63.567	10.1243
19.9801	137.721		19.9801	192.15		63.647	10.9124
20.0006	138.177		20.0006	197.55		63.727	9.36723
20.021	138.687		20.021	199.8		63.807	9.65536
20.0415	139.251		20.0415	192.6		63.8871	0.11017
20.0619	139.88		20.0619	202.05		63.9671	8.56497
20.0823	140.552		20.0823	211.05		64.0471	6.01978
20.1028	141.256		20.1028	207.45		64.1271	12.9746
20.1232	141.963		20.1232	222.75		64.2071	15.096
20.1436	142.659		20.1436	209.25		64.2871	19.2175
20.1641	143.334		20.1641	225.45		64.3671	8.33898
20.1845	143.982		20.1845	206.55		64.4471	17.9605
20.205	144.604		20.205	198		64.5271	13.0819
20.2254	145.205		20.2254	213.3		64.6072	6.70339
20.2458	145.762		20.2458	207.9		64.6872	11.8249
20.2663	146.237		20.2663	234		64.7672	4.44633
20.2867	146.616		20.2867	220.5		64.8472	5.90113
20.3071	146.901		20.3071	228.6		64.9272	12.6893
20.3276	147.088		20.3276	229.95		65.0072	10.1441
20.348	147.177		20.348	214.2		65.0872	15.4322
20.3684	147.193		20.3684	240.75		65.1672	5.72034
20.3889	147.148		20.3889	229.05		65.2472	3.17514
20.4093	147.052		20.4093	233.55		65.3272	10.4633
20.4297	146.91		20.4298	242.1		65.4072	7.25141
20.4502	146.738		20.4502	239.85		65.4873	11.3729
20.4706	146.549		20.4706	221.4		65.5673	7.49436
20.4911	146.343		20.4911	225		65.6473	6.61582
20.5115	146.12		20.5115	227.7		65.7273	13.404
20.5319	145.901		20.5319	246.15		65.8073	12.1921
20.5524	145.698		20.5524	212.85		65.8873	11.6469
20.5728	145.495		20.5728	233.55		65.9673	11.935
20.5933	145.304		20.5933	225.45		66.0473	14.7232
20.6137	145.138		20.6137	252.45		66.1273	18.3446
20.6341	145.026		20.6341	253.8		66.2073	0.13277
20.6546	144.977		20.6546	247.95		66.2874	4.58758
20.675	145.007		20.675	255.15		66.3674	1.8757
20.6954	145.119		20.6954	225		66.4474	3.49717
20.7159	145.306		20.7159	253.8		66.5274	4.61864
20.7363	145.554		20.7363	255.15		66.6074	11.2401
20.7567	145.874		20.7567	250.65		66.6874	6.36158
20.7772	146.291		20.7772	231.3		66.7674	8.81639
20.7976	146.8		20.7976	239.85		66.8474	15.6045
20.818	147.39		20.8181	267.75		66.9274	1.55933
20.8385	148.051		20.8385	241.65		67.0074	9.84745
20.8589	148.79		20.8589	264.6		67.0875	6.80226
20.8794	149.573		20.8794	258.75		67.1675	6.09039
20.8998	150.378		20.8998	246.15		67.2475	11.2119
20.9202	151.169		20.9202	246.6		67.3275	0
20.9407	151.931		20.9407	246.15		67.4075	7.76498
20.9611	152.636		20.9611	265.95		67.4875	14.53
20.9815	153.258		20.9816	246.6		67.5675	13.295
21.002	153.784		21.002	247.95		67.6475	8.22662
21.0224	154.23		21.0224	275.85		67.7275	11.6583
21.0429	154.578		21.0429	229.95		67.8075	5.42326
21.0633	154.82		21.0633	253.35		67.8875	1.52159
21.0837	154.98		21.0837	268.2		67.9676	14.9532
21.1042	155.08		21.1042	261		68.0476	11.0516
21.1246	155.126		21.1246	259.65		68.1276	4.14988
21.145	155.115		21.145	265.95		68.2076	11.2482
21.1655	155.072		21.1655	271.35		68.2876	13.5132
21.1859	155.001		21.1859	253.35		68.3676	7.27818
21.2064	154.916		21.2064	277.65		68.4476	7.20983
21.2268	154.837		21.2268	285.75		68.5276	8.14149
21.2472	154.797		21.2472	275.85		68.6076	9.73981
21.2677	154.795		21.2677	264.6		68.6876	5.33812
21.2881	154.819		21.2881	278.55		68.7677	3.43645
21.3085	154.854		21.3085	264.6		68.8477	9.8681
21.329	154.902		21.329	292.05		68.9277	8.1331
21.3494	154.954		21.3494	283.5		69.0077	13.2314
21.3698	154.966		21.3698	261		69.0877	14.8297
21.3903	154.929		21.3903	298.35		69.1677	8.76139
21.4107	154.83		21.4107	265.95		69.2477	8.19304
21.4311	154.665		21.4312	265.95		69.3277	11.2914
21.4516	154.422		21.4516	284.4		69.4077	14.8897
21.472	154.103		21.472	287.1		69.4877	8.15467
21.4925	153.719		21.4925	270		69.5677	9.08634
21.5129	153.292		21.5129	270.9		69.6478	15.3513
21.5333	152.818		21.5333	266.85		69.7278	7.6163
21.5538	152.315		21.5538	259.65		69.8078	2.71463
21.5742	151.819		21.5742	269.55		69.8878	4.64628
21.5947	151.344		21.5947	278.1		69.9678	7.24461
21.6151	150.89		21.6151	256.95		70.0478	0.84293
21.6355	150.473		21.6355	265.5		70.1278	11.2746
21.656	150.12		21.656	261.45		70.2078	1.37291
21.6764	149.823		21.6764	258.75		70.2878	8.80456
21.6968	149.594		21.6968	273.6		70.3678	15.2362
21.7173	149.444		21.7173	258.75		70.4479	7.0012
21.7377	149.376		21.7377	270.45		70.5279	12.7662
21.7581	149.368		21.7581	267.75		70.6079	3.03118
21.7786	149.418		21.7786	283.5		70.6879	8.6295
21.799	149.516		21.799	252.9		70.7679	2.06115
21.8194	149.671		21.8195	249.3		70.8479	2.65948
21.8399	149.871		21.8399	267.75		70.9279	13.9245
21.8603	150.088		21.8603	243		71.0079	8.85612
21.8808	150.326		21.8808	250.65		71.0879	2.95444
21.9012	150.565		21.9012	243		71.1679	15.0527
21.9216	150.793		21.9216	262.8		71.2479	7.81775
21.9421	151.001		21.9421	247.95		71.328	13.5827
21.9625	151.19		21.9625	220.95		71.408	10.6811
21.9829	151.36		21.983	231.3		71.488	12.2794
22.0034	151.51		22.0034	230.4		71.568	11.0444
22.0238	151.629		22.0238	233.55		71.648	2.64269
22.0443	151.72		22.0443	246.6		71.728	3.57434
22.0647	151.783		22.0647	247.5		71.808	9.50599
22.0851	151.8		22.0851	219.15		71.888	6.77099
22.1056	151.756		22.1056	223.65		71.968	11.2026
22.126	151.644		22.126	230.85		72.048	1.80096
22.1464	151.457		22.1464	226.8		72.1281	5.06595
22.1669	151.185		22.1669	217.35		72.2081	17.1643
22.1873	150.848		22.1873	226.35		72.2881	13.2626
22.2078	150.455		22.2078	210.15		72.3681	0.52758
22.2282	150.017		22.2282	229.95		72.4481	12.2926
22.2486	149.553		22.2486	210.6		72.5281	11.0576
22.2691	149.102		22.2691	207.9		72.6081	6.65587
22.2895	148.694		22.2895	228.6		72.6881	12.9209
22.3099	148.372		22.3099	216.9		72.7681	10.0192
22.3304	148.131		22.3304	195.3		72.8481	10.1175
22.3508	147.967		22.3508	208.8		72.9282	16.5492
22.3712	147.885		22.3713	201.6		73.0082	5.81415
22.3917	147.883		22.3917	214.65		73.0882	12.0791
22.4121	147.961		22.4121	192.6		73.1682	11.0108
22.4325	148.114		22.4326	193.95		73.2482	11.2758
22.453	148.347		22.453	214.65		73.3282	2.87411
22.4734	148.647		22.4734	208.8		73.4082	10.3058
22.4939	148.988		22.4939	200.25		73.4882	9.57074
22.5143	149.343		22.5143	181.8		73.5682	6.83573
22.5347	149.692		22.5347	199.35		73.6482	20.434
22.5552	150.008		22.5552	206.55		73.7282	8.19904
22.5756	150.261		22.5756	197.1		73.8083	3.96403
22.5961	150.428		22.5961	208.8		73.8883	7.56235
22.6165	150.491		22.6165	185.4		73.9683	6.99401
22.6369	150.444		22.6369	189.45		74.0483	8.92566
22.6574	150.303		22.6574	201.6		74.1283	2.35731
22.6778	150.083		22.6778	197.55		74.2083	10.4556
22.6982	149.784		22.6982	178.2		74.2883	8.55396
22.7187	149.434		22.7187	193.5		74.3683	14.9856
22.7391	149.056		22.7391	193.05		74.4483	0.58393
22.7595	148.68		22.7595	202.5		74.5283	8.51558
22.78	148.32		22.78	182.25		74.6084	11.1139
22.8004	147.981		22.8004	192.6		74.6884	6.8789
22.8209	147.649		22.8209	206.1		74.7684	12.1439
22.8413	147.334		22.8413	193.95		74.8484	3.57554
22.8617	147.043		22.8617	194.85		74.9284	1.67386
22.8822	146.798		22.8822	183.15		75.0084	9.60552
22.9026	146.604		22.9026	171.45		75.0884	10.2038
22.923	146.465		22.923	162.45		75.1684	9.46882
22.9435	146.394		22.9435	180		75.2484	13.0671
22.9639	146.374		22.9639	189.45		75.3284	5.33213
22.9843	146.376		22.9844	180.9		75.4084	11.2638
23.0048	146.39		23.0048	176.85		75.4885	3.36211
23.0252	146.402		23.0252	176.85		75.5685	6.62709
23.0457	146.39		23.0457	189		75.6485	10.3921
23.0661	146.338		23.0661	188.55		75.7285	5.82374
23.0865	146.233		23.0865	182.25		75.8085	14.9221
23.107	146.066		23.107	164.7		75.8885	16.187
23.1274	145.841		23.1274	194.85		75.9685	6.78537
23.1478	145.56		23.1478	177.3		76.0485	11.5504
23.1683	145.208		23.1683	169.2		76.1285	6.14868
23.1887	144.772		23.1887	172.35		76.2085	8.91366
23.2092	144.261		23.2092	175.5		76.2886	4.51199
23.2296	143.688		23.2296	184.5		76.3686	8.27698
23.25	143.061		23.25	175.5		76.4486	10.542
23.2705	142.389		23.2705	177.3		76.5286	8.97362
23.2909	141.69		23.2909	174.15		76.6086	1.73861
23.3113	140.997		23.3113	178.2		76.6886	10.3369
23.3318	140.343		23.3318	168.3		76.7686	4.60192
23.3522	139.759		23.3522	174.6		76.8486	4.8669
23.3726	139.293		23.3727	179.1		76.9286	1.6319
23.3931	138.951		23.3931	176.4		77.0086	9.56355
23.4135	138.738		23.4135	176.85		77.0886	5.16188
23.434	138.678		23.434	171.45		77.1686	18.0935
23.4544	138.75		23.4544	193.95		77.2487	10.8585
23.4748	138.946		23.4748	171.9		77.3287	6.1235
23.4953	139.252		23.4953	167.4		77.4087	11.7218
23.5157	139.646		23.5157	161.55		77.4887	6.82014
23.5361	140.093		23.5361	180		77.5687	7.41847
23.5566	140.572		23.5566	176.4		77.6487	10.6835
23.577	141.058		23.577	185.85		77.7287	5.44844
23.5974	141.525		23.5975	184.05		77.8087	7.71343
23.6179	141.935		23.6179	202.05		77.8887	5.31175
23.6383	142.254		23.6383	168.75		77.9688	9.74341
23.6588	142.449		23.6588	194.4		78.0488	11.8417
23.6792	142.512		23.6792	193.5		78.1288	10.1067
23.6996	142.457		23.6996	162.45		78.2088	0.8717
23.7201	142.286		23.7201	179.1		78.2888	7.30335
23.7405	142		23.7405	176.4		78.3688	14.235
23.7609	141.615		23.761	170.1		78.4488	0
23.7814	141.167		23.7814	169.65		78.5288	7.42857
23.8018	140.683		23.8018	175.95		78.6088	11.6905
23.8223	140.181		23.8223	177.3		78.6888	6.45238
23.8427	139.679		23.8427	173.7		78.7689	10.2143
23.8631	139.196		23.8631	174.6		78.8489	8.64285
23.8836	138.724		23.8836	173.25		78.9289	9.2381
23.904	138.295		23.904	183.6		79.0089	7.33333
23.9244	137.938		23.9244	162		79.0889	4.59524
23.9449	137.634		23.9449	178.65		79.1689	5.35715
23.9653	137.385		23.9653	178.65		79.2489	7.95238
23.9857	137.181		23.9858	161.55		79.3289	2.54762
24.0062	137.013		24.0062	180		79.4089	7.30952
24.0266	136.87		24.0266	178.2		79.4889	1.7381
24.0471	136.753		24.0471	182.7		79.5689	0
24.0675	136.651		24.0675	181.8		79.6489	4.93333
24.0879	136.544		24.0879	186.3		79.729	11.5333
24.1084	136.413		24.1084	180.45		79.809	8.13333
24.1288	136.25		24.1288	181.35		79.889	6.9
24.1492	136.064		24.1492	162.45		79.969	0
24.1697	135.872		24.1697	182.25
24.1901	135.698		24.1901	169.65
24.2106	135.517		24.2106	181.35
24.231	135.331		24.231	168.3
24.2514	135.156		24.2514	165.15
24.2719	134.997		24.2719	173.7
24.2923	134.833		24.2923	178.65
24.3127	134.652		24.3127	157.5
24.3332	134.447		24.3332	181.35
24.3536	134.218		24.3536	167.4
24.3741	133.971		24.3741	177.75
24.3945	133.73		24.3945	165.6
24.4149	133.481		24.4149	161.1
24.4354	133.206		24.4354	160.2
24.4558	132.919		24.4558	166.5
24.4762	132.63		24.4762	166.05
24.4967	132.348		24.4967	157.05
24.5171	132.074		24.5171	162
24.5375	131.807		24.5375	168.3
24.558	131.545		24.558	159.75
24.5784	131.29		24.5784	167.4
24.5988	131.051		24.5989	159.75
24.6193	130.849		24.6193	179.1
24.6397	130.711		24.6397	169.2
24.6602	130.653		24.6602	157.05
24.6806	130.674		24.6806	169.2
24.701	130.734		24.701	152.55
24.7215	130.831		24.7215	158.85
24.7419	130.954		24.7419	170.55
24.7623	131.067		24.7624	149.4
24.7828	131.146		24.7828	180
24.8032	131.172		24.8032	153.45
24.8237	131.14		24.8237	164.25
24.8441	131.038		24.8441	166.05
24.8645	130.862		24.8645	166.5
24.885	130.614		24.885	171
24.9054	130.285		24.9054	171.45
24.9258	129.884		24.9258	159.3
24.9463	129.429		24.9463	184.5
24.9667	128.925		24.9667	163.8
24.9871	128.378		24.9872	161.1
25.0076	127.788		25.0076	166.95
25.028	127.171		25.028	165.6
25.0485	126.557		25.0485	162.9
25.0689	125.98		25.0689	172.35
25.0893	125.465		25.0893	162.45
25.1098	125.043		25.1098	169.2
25.1302	124.722		25.1302	160.2
25.1506	124.498		25.1507	175.05
25.1711	124.351		25.1711	150.75
25.1915	124.25		25.1915	150.3
25.212	124.201		25.212	155.7
25.2324	124.181		25.2324	164.25
25.2528	124.158		25.2528	151.2
25.2733	124.117		25.2733	169.2
25.2937	124.037		25.2937	152.55
25.3141	123.903		25.3141	157.5
25.3346	123.697		25.3346	166.95
25.355	123.417		25.355	153.9
25.3755	123.082		25.3755	150.3
25.3959	122.68		25.3959	172.35
25.4163	122.215		25.4163	177.3
25.4368	121.686		25.4368	155.7
25.4572	121.103		25.4572	165.15
25.4776	120.491		25.4776	156.6
25.4981	119.868		25.4981	153.9
25.5185	119.266		25.5185	152.55
25.5389	118.714		25.5389	160.2
25.5594	118.238		25.5594	142.2
25.5798	117.84		25.5798	167.4
25.6002	117.518		25.6003	165.15
25.6207	117.267		25.6207	139.05
25.6411	117.081		25.6411	163.35
25.6616	116.956		25.6616	148.5
25.682	116.889		25.682	154.35
25.7024	116.877		25.7024	153
25.7229	116.888		25.7229	157.05
25.7433	116.907		25.7433	144.45
25.7638	116.927		25.7638	149.4
25.7842	116.938		25.7842	145.8
25.8046	116.943		25.8046	144.9
25.8251	116.957		25.8251	158.85
25.8455	117.01		25.8455	151.2
25.8659	117.108		25.8659	145.8
25.8864	117.217		25.8864	137.25
25.9068	117.344		25.9068	158.85
25.9272	117.488		25.9272	148.95
25.9477	117.661		25.9477	139.5
25.9681	117.872		25.9681	148.05
25.9886	118.119		25.9886	143.1
26.009	118.398		26.009	151.65
26.0294	118.7		26.0294	152.55
26.0499	119.011		26.0499	145.8
26.0703	119.31		26.0703	137.25
26.0907	119.581		26.0907	156.15
26.1112	119.83		26.1112	138.15
26.1316	120.043		26.1316	143.55
26.152	120.225		26.1521	144
26.1725	120.358		26.1725	147.15
26.1929	120.417		26.1929	151.65
26.2133	120.39		26.2134	142.65
26.2338	120.277		26.2338	139.95
26.2542	120.087		26.2542	137.25
26.2747	119.823		26.2747	127.8
26.2951	119.513		26.2951	147.6
26.3155	119.171		26.3155	147.6
26.336	118.787		26.336	138.6
26.3564	118.332		26.3564	138.15
26.3769	117.794		26.3769	134.1
26.3973	117.197		26.3973	157.5
26.4177	116.554		26.4177	138.6
26.4382	115.873		26.4382	152.55
26.4586	115.173		26.4586	146.7
26.479	114.457		26.479	149.4
26.4995	113.733		26.4995	141.3
26.5199	113.012		26.5199	127.35
26.5403	112.31		26.5404	159.75
26.5608	111.653		26.5608	149.85
26.5812	111.058		26.5812	123.75
26.6016	110.56		26.6017	141.3
26.6221	110.158		26.6221	144.45
26.6425	109.87		26.6425	132.75
26.663	109.689		26.663	140.4
26.6834	109.599		26.6834	131.85
26.7038	109.607		26.7038	123.3
26.7243	109.693		26.7243	128.25
26.7447	109.853		26.7447	135.45
26.7651	110.068		26.7652	131.85
26.7856	110.322		26.7856	128.7
26.806	110.572		26.806	136.35
26.8265	110.785		26.8265	130.95
26.8469	110.945		26.8469	127.35
26.8673	111.05		26.8673	136.8
26.8878	111.089		26.8878	132.75
26.9082	111.056		26.9082	129.15
26.9286	110.93		26.9286	139.05
26.9491	110.708		26.9491	130.95
26.9695	110.374		26.9695	120.6
26.99	109.934		26.99	136.8
27.0104	109.413		27.0104	109.35
27.0308	108.828		27.0308	133.2
27.0513	108.205		27.0513	139.05
27.0717	107.566		27.0717	125.55
27.0921	106.947		27.0921	141.3
27.1126	106.357		27.1126	133.65
27.133	105.822		27.133	138.15
27.1534	105.349		27.1535	128.25
27.1739	104.93		27.1739	130.05
27.1943	104.582		27.1943	129.6
27.2148	104.296		27.2148	153
27.2352	104.087		27.2352	127.35
27.2556	103.947		27.2556	135
27.2761	103.87		27.2761	117.9
27.2965	103.846		27.2965	143.55
27.3169	103.88		27.3169	130.05
27.3374	103.96		27.3374	130.05
27.3578	104.072		27.3578	121.05
27.3783	104.196		27.3783	128.7
27.3987	104.309		27.3987	135.45
27.4191	104.389		27.4191	134.1
27.4396	104.424		27.4396	119.7
27.46	104.41		27.46	130.5
27.4804	104.352		27.4804	125.1
27.5009	104.259		27.5009	126.45
27.5213	104.124		27.5213	137.25
27.5417	103.968		27.5418	113.4
27.5622	103.806		27.5622	129.6
27.5826	103.652		27.5826	122.4
27.603	103.511		27.6031	134.1
27.6235	103.383		27.6235	126.9
27.6439	103.261		27.6439	132.75
27.6644	103.135		27.6644	131.4
27.6848	103.01		27.6848	135
27.7052	102.881		27.7052	117.45
27.7257	102.748		27.7257	134.55
27.7461	102.598		27.7461	119.7
27.7665	102.419		27.7666	126.9
27.787	102.209		27.787	130.95
27.8074	101.962		27.8074	141.75
27.8279	101.659		27.8279	131.85
27.8483	101.295		27.8483	120.15
27.8687	100.863		27.8687	121.05
27.8892	100.356		27.8892	123.75
27.9096	99.7963		27.9096	119.25
27.93	99.1952		27.9301	109.8
27.9505	98.5702		27.9505	119.7
27.9709	97.9439		27.9709	122.85
27.9914	97.3526		27.9914	125.55
28.0118	96.8209		28.0118	119.7
28.0322	96.3894		28.0322	117
28.0527	96.0706		28.0527	112.05
28.0731	95.8817		28.0731	118.8
28.0935	95.8163		28.0935	119.7
28.114	95.8584		28.114	122.4
28.1344	95.9944		28.1344	116.55
28.1548	96.2083		28.1549	120.15
28.1753	96.4793		28.1753	109.8
28.1957	96.7968		28.1957	110.7
28.2162	97.1277		28.2162	124.2
28.2366	97.4472		28.2366	103.95
28.257	97.7301		28.257	119.7
28.2775	97.9493		28.2775	116.55
28.2979	98.0691		28.2979	129.15
28.3183	98.059		28.3183	122.85
28.3388	97.9126		28.3388	111.15
28.3592	97.6248		28.3592	113.85
28.3797	97.2036		28.3797	112.95
28.4001	96.6813		28.4001	111.6
28.4205	96.0666		28.4205	108.45
28.441	95.3873		28.441	119.7
28.4614	94.6878		28.4614	110.25
28.4818	94.0041		28.4818	117
28.5023	93.339		28.5023	112.95
28.5227	92.7103		28.5227	114.75
28.5431	92.125		28.5432	104.4
28.5636	91.5987		28.5636	115.65
28.584	91.1212		28.584	115.65
28.6044	90.6907		28.6045	114.3
28.6249	90.3218		28.6249	109.8
28.6453	90.0163		28.6453	121.05
28.6658	89.7839		28.6658	102.6
28.6862	89.6289		28.6862	108
28.7066	89.53		28.7066	118.35
28.7271	89.4832		28.7271	107.1
28.7475	89.4756		28.7475	110.7
28.7679	89.4852		28.768	118.8
28.7884	89.5046		28.7884	109.8
28.8088	89.5429		28.8088	103.95
28.8293	89.6164		28.8293	102.6
28.8497	89.7301		28.8497	101.25
28.8701	89.9		28.8701	114.75
28.8906	90.1345		28.8906	103.5
28.911	90.4241		28.911	107.55
28.9314	90.7759		28.9315	109.8
28.9519	91.185		28.9519	108.9
28.9723	91.6233		28.9723	104.85
28.9928	92.0528		28.9928	104.85
29.0132	92.4671		29.0132	109.8
29.0336	92.8513		29.0336	104.85
29.0541	93.1943		29.0541	114.3
29.0745	93.4718		29.0745	85.95
29.0949	93.671		29.0949	107.1
29.1154	93.7989		29.1154	96.3
29.1358	93.8451		29.1358	108
29.1562	93.8112		29.1563	102.15
29.1767	93.673		29.1767	102.6
29.1971	93.4256		29.1971	108
29.2176	93.0768		29.2176	96.75
29.238	92.631		29.238	114.75
29.2584	92.0958		29.2584	102.15
29.2789	91.4957		29.2789	109.35
29.2993	90.8642		29.2993	112.95
29.3197	90.2173		29.3198	110.7
29.3402	89.5747		29.3402	91.8
29.3606	88.9648		29.3606	120.15
29.381	88.3902		29.3811	100.35
29.4015	87.8629		29.4015	108
29.4219	87.3998		29.4219	107.55
29.4424	86.9954		29.4424	121.05
29.4628	86.6489		29.4628	98.1
29.4832	86.3652		29.4832	111.15
29.5037	86.1593		29.5037	99.45
29.5241	86.0388		29.5241	94.95
29.5446	86.0082		29.5446	107.55
29.565	86.0594		29.565	100.8
29.5854	86.1938		29.5854	108
29.6059	86.4206		29.6059	116.1
29.6263	86.7203		29.6263	103.05
29.6467	87.0791		29.6467	100.35
29.6672	87.4642		29.6672	108
29.6876	87.8805		29.6876	97.2
29.708	88.31		29.708	103.05
29.7285	88.7324		29.7285	102.6
29.7489	89.1318		29.7489	110.25
29.7693	89.4998		29.7694	99.45
29.7898	89.8328		29.7898	110.25
29.8102	90.1049		29.8102	97.2
29.8307	90.3141		29.8307	109.8
29.8511	90.4505		29.8511	103.05
29.8715	90.4935		29.8715	96.75
29.892	90.4504		29.892	108.9
29.9124	90.3275		29.9124	100.35
29.9328	90.1253		29.9329	102.6
29.9533	89.8661		29.9533	106.2
29.9737	89.5727		29.9737	101.7
29.9942	89.2658		29.9942	109.35
30.0146	88.9716		30.0146	99.9
30.035	88.703		30.035	98.55
30.0555	88.4724		30.0555	100.35
30.0759	88.2893		30.0759	106.65
30.0963	88.1591		30.0963	105.75
30.1168	88.0724		30.1168	100.35
30.1372	88.0287		30.1372	101.25
30.1577	88.0161		30.1577	96.3
30.1781	88.0363		30.1781	108
30.1985	88.0663		30.1985	102.6
30.219	88.0918		30.219	96.75
30.2394	88.1037		30.2394	108
30.2598	88.0913		30.2598	89.55
30.2803	88.045		30.2803	99.9
30.3007	87.9431		30.3007	91.35
30.3211	87.7854		30.3212	102.15
30.3416	87.5628		30.3416	99
30.362	87.2725		30.362	99.9
30.3824	86.9236		30.3825	100.35
30.4029	86.5308		30.4029	104.4
30.4233	86.1036		30.4233	102.6
30.4438	85.6581		30.4438	98.55
30.4642	85.2023		30.4642	88.2
30.4846	84.7467		30.4846	90
30.5051	84.3043		30.5051	86.4
30.5255	83.8787		30.5255	89.1
30.546	83.4706		30.546	105.3
30.5664	83.0808		30.5664	98.55
30.5868	82.7203		30.5868	95.4
30.6073	82.3821		30.6073	102.15
30.6277	82.072		30.6277	97.2
30.6481	81.7864		30.6481	95.4
30.6686	81.5286		30.6686	96.75
30.689	81.3024		30.689	85.95
30.7094	81.114		30.7095	98.55
30.7299	80.9708		30.7299	92.7
30.7503	80.8734		30.7503	91.35
30.7707	80.821		30.7708	87.3
30.7912	80.8036		30.7912	99.9
30.8116	80.8222		30.8116	85.05
30.8321	80.8747		30.8321	81.45
30.8525	80.955		30.8525	82.8
30.8729	81.0573		30.8729	99.9
30.8934	81.1853		30.8934	111.15
30.9138	81.3231		30.9138	90
30.9342	81.4609		30.9343	99.9
30.9547	81.5858		30.9547	96.75
30.9751	81.6903		30.9751	93.15
30.9956	81.7607		30.9956	97.2
31.016	81.7911		31.016	90.45
31.0364	81.7723		31.0364	90
31.0569	81.7069		31.0569	103.05
31.0773	81.5955		31.0773	95.4
31.0977	81.4286		31.0978	92.25
31.1182	81.228		31.1182	102.6
31.1386	81.0008		31.1386	83.25
31.1591	80.7626		31.1591	96.75
31.1795	80.5251		31.1795	88.65
31.1999	80.293		31.1999	98.55
31.2204	80.0716		31.2204	97.2
31.2408	79.8621		31.2408	92.25
31.2612	79.6616		31.2612	96.3
31.2817	79.4724		31.2817	89.1
31.3021	79.3042		31.3021	99.45
31.3225	79.1592		31.3226	94.05
31.343	79.032		31.343	96.75
31.3634	78.9155		31.3634	83.7
31.3838	78.81		31.3839	101.25
31.4043	78.6983		31.4043	92.7
31.4247	78.5722		31.4247	87.3
31.4452	78.4163		31.4452	82.8
31.4656	78.2333		31.4656	90
31.486	78.0265		31.486	92.25
31.5065	77.8104		31.5065	91.8
31.5269	77.5836		31.5269	103.5
31.5474	77.355		31.5474	85.5
31.5678	77.1332		31.5678	86.85
31.5882	76.9286		31.5882	100.35
31.6087	76.7634		31.6087	76.5
31.6291	76.6435		31.6291	70.65
31.6495	76.5709		31.6495	94.95
31.67	76.5408		31.67	94.95
31.6904	76.5547		31.6904	101.7
31.7108	76.6203		31.7109	90
31.7313	76.7401		31.7313	96.75
31.7517	76.9085		31.7517	99
31.7721	77.1321		31.7722	89.1
31.7926	77.401		31.7926	97.2
31.813	77.6919		31.813	97.65
31.8335	77.9816		31.8335	87.75
31.8539	78.2452		31.8539	81.45
31.8743	78.4731		31.8743	89.1
31.8948	78.6462		31.8948	91.35
31.9152	78.7595		31.9152	94.5
31.9356	78.8158		31.9357	84.6
31.9561	78.8396		31.9561	81.9
31.9765	78.8327		31.9765	89.1
31.997	78.7968		31.997	98.1
32.0174	78.727		32.0174	87.3
32.0378	78.639		32.0378	82.8
32.0583	78.5411		32.0583	82.8
32.0787	78.4369		32.0787	90
32.0991	78.3377		32.0992	103.05
32.1196	78.2406		32.1196	96.3
32.14	78.1358		32.14	76.95
32.1604	78.0285		32.1605	79.2
32.1809	77.9312		32.1809	84.6
32.2013	77.8514		32.2013	87.3
32.2218	77.7809		32.2218	86.4
32.2422	77.71		32.2422	79.2
32.2626	77.6391		32.2626	92.7
32.2831	77.5419		32.2831	85.05
32.3035	77.3984		32.3035	95.85
32.3239	77.2074		32.324	92.25
32.3444	76.9683		32.3444	83.25
32.3648	76.7005		32.3648	88.2
32.3853	76.4094		32.3853	93.6
32.4057	76.1148		32.4057	90
32.4261	75.8415		32.4261	80.55
32.4466	75.6032		32.4466	94.95
32.467	75.3954		32.467	85.5
32.4874	75.2271		32.4875	98.55
32.5079	75.1092		32.5079	88.65
32.5283	75.0544		32.5283	81.9
32.5487	75.0541		32.5488	93.15
32.5692	75.1034		32.5692	90.45
32.5896	75.1957		32.5896	94.5
32.6101	75.3178		32.6101	95.85
32.6305	75.4678		32.6305	83.7
32.6509	75.6472		32.6509	78.3
32.6714	75.8573		32.6714	74.25
32.6918	76.0806		32.6918	81.45
32.7122	76.2988		32.7123	81.9
32.7327	76.4951		32.7327	76.5
32.7531	76.653		32.7531	80.1
32.7736	76.7411		32.7736	76.05
32.794	76.7564		32.794	84.15
32.8144	76.7001		32.8144	85.95
32.8349	76.571		32.8349	86.85
32.8553	76.379		32.8553	80.55
32.8757	76.1269		32.8757	82.8
32.8962	75.8314		32.8962	79.65
32.9166	75.5127		32.9166	91.35
32.937	75.1703		32.9371	90
32.9575	74.8121		32.9575	94.05
32.9779	74.4505		32.9779	76.95
32.9984	74.0928		32.9984	83.25
33.0188	73.736		33.0188	91.35
33.0392	73.3781		33.0392	79.2
33.0597	73.0303		33.0597	82.8
33.0801	72.7022		33.0801	82.8
33.1005	72.4126		33.1006	90.45
33.121	72.183		33.121	85.05
33.1414	72.0222		33.1414	75.15
33.1619	71.9382		33.1619	93.6
33.1823	71.9136		33.1823	84.6
33.2027	71.9522		33.2027	94.05
33.2232	72.045		33.2232	92.25
33.2436	72.1841		33.2436	88.2
33.264	72.3612		33.264	90.9
33.2845	72.5871		33.2845	86.4
33.3049	72.8509		33.3049	85.95
33.3254	73.1467		33.3254	80.1
33.3458	73.4703		33.3458	82.8
33.3662	73.8221		33.3662	81.9
33.3867	74.1956		33.3867	81.9
33.4071	74.581		33.4071	87.3
33.4275	74.9492		33.4275	81
33.448	75.2844		33.448	71.1
33.4684	75.5646		33.4684	87.75
33.4888	75.773		33.4889	89.1
33.5093	75.8894		33.5093	83.7
33.5297	75.9208		33.5297	77.4
33.5502	75.8753		33.5502	74.7
33.5706	75.7528		33.5706	77.4
33.591	75.5668		33.591	77.4
33.6115	75.3327		33.6115	78.75
33.6319	75.0546		33.6319	74.7
33.6523	74.7417		33.6523	82.8
33.6728	74.4148		33.6728	82.35
33.6932	74.1085		33.6932	77.85
33.7136	73.8355		33.7137	95.4
33.7341	73.6104		33.7341	82.35
33.7545	73.4481		33.7545	84.6
33.7749	73.3623		33.775	81.9
33.7954	73.3376		33.7954	78.3
33.8158	73.3683		33.8158	72.9
33.8363	73.4583		33.8363	74.7
33.8567	73.6035		33.8567	77.85
33.8771	73.78		33.8772	85.95
33.8976	73.9678		33.8976	83.7
33.918	74.1372		33.918	81.9
33.9385	74.2722		33.9385	81.9
33.9589	74.3508		33.9589	78.3
33.9793	74.3612		33.9793	76.5
33.9998	74.2874		33.9998	90
34.0202	74.1339		34.0202	67.95
34.0406	73.887		34.0406	59.85
34.0611	73.536		34.0611	71.55
34.0815	73.0983		34.0815	81.45
34.1019	72.5922		34.102	89.1
34.1224	72.0312		34.1224	74.7
34.1428	71.4508		34.1428	80.1
34.1632	70.8889		34.1633	82.8
34.1837	70.3548		34.1837	74.25
34.2041	69.8542		34.2041	78.75
34.2246	69.4023		34.2246	76.5
34.245	69.0042		34.245	80.55
34.2654	68.6636		34.2654	85.05
34.2859	68.3695		34.2859	84.15
34.3063	68.1323		34.3063	76.95
34.3267	67.9646		34.3268	77.4
34.3472	67.8503		34.3472	79.2
34.3676	67.7804		34.3676	76.5
34.3881	67.7514		34.3881	83.7
34.4085	67.7556		34.4085	83.7
34.4289	67.7997		34.4289	76.05
34.4494	67.8684		34.4494	69.3
34.4698	67.952		34.4698	79.2
34.4902	68.0424		34.4903	76.05
34.5107	68.138		34.5107	75.6
34.5311	68.2308		34.5311	82.35
34.5515	68.3299		34.5516	78.75
34.572	68.4494		34.572	76.05
34.5924	68.6005		34.5924	73.35
34.6129	68.7844		34.6129	80.1
34.6333	69.0092		34.6333	72.9
34.6537	69.2592		34.6537	81
34.6742	69.5157		34.6742	71.1
34.6946	69.7744		34.6946	82.35
34.715	70.0322		34.7151	86.4
34.7355	70.2659		34.7355	94.5
34.7559	70.4714		34.7559	72.9
34.7764	70.6301		34.7764	79.65
34.7968	70.7404		34.7968	80.1
34.8172	70.7934		34.8172	79.2
34.8377	70.7797		34.8377	85.95
34.8581	70.7115		34.8581	83.25
34.8785	70.5984		34.8786	69.75
34.899	70.4506		34.899	75.15
34.9194	70.2826		34.9194	76.05
34.9398	70.0854		34.9399	77.4
34.9603	69.8744		34.9603	72.9
34.9807	69.6726		34.9807	82.8
35.0012	69.4947		35.0012	75.6
35.0216	69.3596		35.0216	91.35
35.042	69.2798		35.042	75.6
35.0625	69.2553		35.0625	77.4
35.0829	69.2883		35.0829	85.5
35.1033	69.3643		35.1034	81.9
35.1238	69.4724		35.1238	69.75
35.1442	69.5977		35.1442	75.6
35.1647	69.7324		35.1647	71.55
35.1851	69.859		35.1851	75.6
35.2055	69.9627		35.2055	77.4
35.226	70.0226		35.226	75.6
35.2464	70.0337		35.2464	77.85
35.2668	69.9832		35.2669	76.5
35.2873	69.8766		35.2873	81.45
35.3077	69.7159		35.3077	70.2
35.3282	69.5117		35.3282	72.45
35.3486	69.2785		35.3486	80.1
35.369	69.0268		35.369	78.75
35.3895	68.7636		35.3895	73.8
35.4099	68.5028		35.4099	82.35
35.4303	68.2553		35.4303	67.95
35.4508	68.0457		35.4508	67.95
35.4712	67.888		35.4712	76.5
35.4916	67.7835		35.4917	84.15
35.5121	67.7284		35.5121	67.05
35.5325	67.7075		35.5325	87.75
35.553	67.7105		35.553	85.5
35.5734	67.725		35.5734	72.9
35.5938	67.74		35.5938	85.95
35.6143	67.7494		35.6143	76.95
35.6347	67.7496		35.6347	81.9
35.6551	67.7276		35.6551	81.45
35.6756	67.6801		35.6756	81.9
35.696	67.6189		35.696	67.05
35.7165	67.5453		35.7165	79.2
35.7369	67.4701		35.7369	93.15
35.7573	67.402		35.7573	73.35
35.7778	67.3469		35.7778	76.05
35.7982	67.3101		35.7982	83.7
35.8186	67.2987		35.8186	87.75
35.8391	67.3208		35.8391	70.65
35.8595	67.3716		35.8595	78.3
35.8799	67.4532		35.88	74.7
35.9004	67.5739		35.9004	74.7
35.9208	67.7347		35.9208	69.75
35.9412	67.9237		35.9413	76.95
35.9617	68.1175		35.9617	79.2
35.9821	68.2979		35.9821	79.65
36.0026	68.442		36.0026	72
36.023	68.537		36.023	81
36.0434	68.5781		36.0434	85.95
36.0639	68.5612		36.0639	80.1
36.0843	68.4933		36.0843	76.05
36.1047	68.3798		36.1048	71.1
36.1252	68.2359		36.1252	67.5
36.1456	68.0763		36.1456	66.15
36.1661	67.9346		36.1661	70.2
36.1865	67.8231		36.1865	74.25
36.2069	67.7481		36.2069	74.25
36.2274	67.7277		36.2274	77.85
36.2478	67.7591		36.2478	76.5
36.2682	67.8496		36.2683	75.15
36.2887	67.9981		36.2887	72.45
36.3091	68.1938		36.3091	67.05
36.3295	68.427		36.3296	81.45
36.35	68.6797		36.35	76.05
36.3704	68.9549		36.3704	74.25
36.3909	69.2359		36.3909	76.5
36.4113	69.503		36.4113	71.55
36.4317	69.7288		36.4317	74.7
36.4522	69.891		36.4522	79.65
36.4726	69.9848		36.4726	74.7
36.493	70.0037		36.4931	67.95
36.5135	69.9503		36.5135	71.55
36.5339	69.8356		36.5339	76.05
36.5543	69.6742		36.5544	74.7
36.5748	69.4784		36.5748	63.45
36.5952	69.2642		36.5952	77.4
36.6157	69.05		36.6157	62.1
36.6361	68.8484		36.6361	74.25
36.6565	68.6702		36.6566	61.65
36.677	68.5121		36.677	70.65
36.6974	68.3893		36.6974	67.05
36.7178	68.3129		36.7179	66.6
36.7383	68.2656		36.7383	76.05
36.7587	68.2545		36.7587	63.9
36.7792	68.2567		36.7792	63
36.7996	68.2649		36.7996	72
36.82	68.2786		36.82	65.7
36.8405	68.2973		36.8405	63
36.8609	68.3154		36.8609	66.6
36.8813	68.3122		36.8814	71.1
36.9018	68.289		36.9018	71.1
36.9222	68.2394		36.9222	72.45
36.9427	68.1621		36.9427	79.65
36.9631	68.0717		36.9631	74.25
36.9835	67.9717		36.9835	74.25
37.004	67.8691		37.004	81
37.0244	67.7745		37.0244	81
37.0448	67.6829		37.0448	63
37.0653	67.5926		37.0653	73.8
37.0857	67.5042		37.0857	72.45
37.1061	67.4212		37.1062	60.3
37.1266	67.3516		37.1266	72.45
37.147	67.301		37.147	73.35
37.1675	67.2794		37.1675	69.3
37.1879	67.2923		37.1879	81.45
37.2083	67.3324		37.2083	67.05
37.2288	67.3795		37.2288	77.85
37.2492	67.4483		37.2492	79.2
37.2696	67.5271		37.2697	64.35
37.2901	67.6219		37.2901	71.55
37.3105	67.7278		37.3105	76.95
37.331	67.833		37.331	69.3
37.3514	67.9219		37.3514	66.6
37.3718	67.9931		37.3718	65.25
37.3923	68.053		37.3923	71.1
37.4127	68.0897		37.4127	71.55
37.4331	68.1019		37.4331	68.85
37.4536	68.0909		37.4536	79.65
37.474	68.0477		37.474	78.3
37.4944	67.9759		37.4945	55.8
37.5149	67.8711		37.5149	81
37.5353	67.7273		37.5353	67.05
37.5558	67.5594		37.5558	79.2
37.5762	67.3767		37.5762	66.15
37.5966	67.1923		37.5966	76.05
37.6171	67.0231		37.6171	76.05
37.6375	66.8671		37.6375	70.2
37.6579	66.7302		37.658	66.6
37.6784	66.6042		37.6784	67.95
37.6988	66.4955		37.6988	89.1
37.7193	66.4067		37.7193	76.5
37.7397	66.3562		37.7397	73.35
37.7601	66.3225		37.7601	68.4
37.7806	66.3028		37.7806	58.95
37.801	66.2861		37.801	69.75
37.8214	66.2651		37.8214	65.7
37.8419	66.2371		37.8419	85.95
37.8623	66.1982		37.8623	72.9
37.8827	66.1466		37.8828	71.55
37.9032	66.0764		37.9032	58.95
37.9236	65.9933		37.9236	77.4
37.944	65.8969		37.9441	74.7
37.9645	65.7986		37.9645	80.55
37.9849	65.7082		37.9849	69.75
38.0054	65.6262		38.0054	66.15
38.0258	65.5594		38.0258	61.65
38.0462	65.5146		38.0463	71.1
38.0667	65.4962		38.0667	72
38.0871	65.499		38.0871	67.95
38.1076	65.5303		38.1076	73.35
38.128	65.5749		38.128	79.2
38.1484	65.6352		38.1484	78.3
38.1689	65.7068		38.1689	64.8
38.1893	65.8006		38.1893	64.35
38.2097	65.9094		38.2097	63.45
38.2302	66.0245		38.2302	72.45
38.2506	66.1314		38.2506	63.9
38.271	66.2373		38.2711	71.55
38.2915	66.3386		38.2915	67.5
38.3119	66.4303		38.3119	76.95
38.3323	66.5084		38.3324	63.9
38.3528	66.5701		38.3528	71.55
38.3732	66.6274		38.3732	67.5
38.3937	66.6796		38.3937	63
38.4141	66.7334		38.4141	72
38.4345	66.7882		38.4345	59.85
38.455	66.8577		38.455	72.9
38.4754	66.9372		38.4754	71.55
38.4958	67.0271		38.4959	72.9
38.5163	67.1249		38.5163	72
38.5367	67.2315		38.5367	69.3
38.5572	67.357		38.5572	68.85
38.5776	67.4878		38.5776	64.8
38.598	67.6336		38.598	82.35
38.6185	67.7763		38.6185	62.55
38.6389	67.9168		38.6389	77.85
38.6593	68.0602		38.6594	67.95
38.6798	68.2094		38.6798	73.35
38.7002	68.3523		38.7002	72.9
38.7206	68.4824		38.7207	63.9
38.7411	68.6035		38.7411	68.4
38.7615	68.7043		38.7615	69.3
38.782	68.7771		38.782	67.95
38.8024	68.8106		38.8024	70.2
38.8228	68.8002		38.8228	72
38.8433	68.7446		38.8433	76.5
38.8637	68.6437		38.8637	65.25
38.8841	68.4861		38.8842	64.8
38.9046	68.2777		38.9046	80.55
38.925	68.018		38.925	66.15
38.9455	67.7212		38.9455	77.85
38.9659	67.3911		38.9659	76.5
38.9863	67.0351		38.9863	71.55
39.0068	66.6591		39.0068	73.35
39.0272	66.2786		39.0272	63.45
39.0476	65.9009		39.0477	69.3
39.0681	65.5206		39.0681	72.9
39.0885	65.1503		39.0885	67.95
39.109	64.7849		39.109	78.75
39.1294	64.436		39.1294	85.05
39.1498	64.1223		39.1498	78.3
39.1703	63.8422		39.1703	70.2
39.1907	63.5919		39.1907	73.35
39.2111	63.3757		39.2111	66.6
39.2316	63.1991		39.2316	72
39.252	63.0516		39.252	72.45
39.2724	62.9446		39.2725	64.35
39.2929	62.8684		39.2929	74.25
39.3133	62.8244		39.3133	72.45
39.3338	62.812		39.3338	69.75
39.3542	62.8267		39.3542	68.85
39.3746	62.8703		39.3746	70.2
39.3951	62.9573		39.3951	72.45
39.4155	63.0913		39.4155	69.75
39.4359	63.2857		39.436	71.1
39.4564	63.5391		39.4564	68.85
39.4768	63.8442		39.4768	67.05
39.4973	64.1998		39.4973	85.95
39.5177	64.6027		39.5177	68.4
39.5381	65.0284		39.5381	64.35
39.5586	65.4663		39.5586	60.75
39.579	65.9037		39.579	73.35
39.5994	66.3199		39.5994	70.65
39.6199	66.7064		39.6199	67.5
39.6403	67.0627		39.6403	70.65
39.6607	67.3679		39.6608	71.55
39.6812	67.6116		39.6812	58.5
39.7016	67.7858		39.7016	69.3
39.7221	67.8843		39.7221	74.7
39.7425	67.8979		39.7425	79.65
39.7629	67.8256		39.7629	64.35
39.7834	67.6516		39.7834	68.4
39.8038	67.3885		39.8038	60.3
39.8242	67.0457		39.8242	61.65
39.8447	66.642		39.8447	76.05
39.8651	66.2066		39.8651	71.1
39.8856	65.7653		39.8856	67.5
39.906	65.3367		39.906	68.85
39.9264	64.9446		39.9264	72
39.9469	64.5992		39.9469	73.35
39.9673	64.3109		39.9673	74.7
39.9877	64.0954		39.9877	80.55
40.0082	63.9558		40.0082	68.85
40.0286	63.8848		40.0286	77.85
40.049	63.8919		40.0491	64.8
40.0695	63.963		40.0695	63
40.0899	64.0879		40.0899	71.55
40.1103	64.2657		40.1104	66.15
40.1308	64.4944		40.1308	71.55
40.1512	64.7519		40.1512	68.4
40.1717	65.0231		40.1717	77.85
40.1921	65.2909		40.1921	70.65
40.2125	65.5341		40.2125	65.25
40.233	65.7284		40.233	61.65
40.2534	65.8542		40.2534	63.9
40.2738	65.8989		40.2739	82.8
40.2943	65.8739		40.2943	76.05
40.3147	65.7743		40.3147	58.95
40.3351	65.6104		40.3352	70.65
40.3556	65.3892		40.3556	71.1
40.376	65.1161		40.376	68.4
40.3965	64.8004		40.3965	66.6
40.4169	64.4563		40.4169	72.45
40.4373	64.0988		40.4374	65.7
40.4578	63.7488		40.4578	58.05
40.4782	63.4311		40.4782	72.45
40.4986	63.1662		40.4987	65.7
40.5191	62.9639		40.5191	68.4
40.5395	62.8415		40.5395	72
40.56	62.8019		40.56	82.8
40.5804	62.8629		40.5804	70.2
40.6008	63.0335		40.6008	74.7
40.6213	63.314		40.6213	69.75
40.6417	63.6893		40.6417	59.4
40.6621	64.1459		40.6622	67.5
40.6826	64.6629		40.6826	74.25
40.703	65.2072		40.703	72.9
40.7234	65.7549		40.7235	68.85
40.7439	66.2837		40.7439	70.2
40.7643	66.7623		40.7643	72.45
40.7848	67.1712		40.7848	67.95
40.8052	67.4756		40.8052	69.3
40.8256	67.6731		40.8257	73.35
40.8461	67.7578		40.8461	77.85
40.8665	67.7249		40.8665	75.6
40.8869	67.5775		40.887	56.25
40.9074	67.3328		40.9074	68.85
40.9278	67.0173		40.9278	63
40.9483	66.6576		40.9483	70.65
40.9687	66.2853		40.9687	72.9
40.9891	65.9206		40.9891	68.4
41.0096	65.5709		41.0096	76.5
41.03	65.2705		41.03	57.15
41.0504	65.0396		41.0505	56.25
41.0709	64.8948		41.0709	67.95
41.0913	64.842		41.0913	67.5
41.1118	64.8841		41.1118	62.55
41.1322	65.0205		41.1322	64.35
41.1526	65.2438		41.1526	61.65
41.1731	65.5388		41.1731	75.6
41.1935	65.8788		41.1935	74.25
41.2139	66.2385		41.2139	70.65
41.2344	66.5805		41.2344	68.4
41.2548	66.8674		41.2548	58.05
41.2752	67.0929		41.2753	58.95
41.2957	67.2342		41.2957	70.2
41.3161	67.3045		41.3161	59.4
41.3366	67.2937		41.3366	78.75
41.357	67.1887		41.357	68.4
41.3774	66.9902		41.3774	56.25
41.3979	66.7064		41.3979	74.25
41.4183	66.3471		41.4183	63.45
41.4387	65.9205		41.4388	65.7
41.4592	65.438		41.4592	64.35
41.4796	64.9052		41.4796	69.75
41.5001	64.341		41.5001	69.3
41.5205	63.787		41.5205	66.6
41.5409	63.2548		41.5409	74.7
41.5614	62.7595		41.5614	61.2
41.5818	62.3272		41.5818	66.6
41.6022	61.9772		41.6022	67.5
41.6227	61.7334		41.6227	81
41.6431	61.6066		41.6431	62.55
41.6635	61.5987		41.6636	72.45
41.684	61.6911		41.684	67.95
41.7044	61.8711		41.7044	65.7
41.7249	62.1341		41.7249	67.95
41.7453	62.4814		41.7453	60.3
41.7657	62.9163		41.7657	70.2
41.7862	63.4165		41.7862	72.9
41.8066	63.9811		41.8066	59.4
41.827	64.5791		41.8271	73.8
41.8475	65.1758		41.8475	75.15
41.8679	65.7467		41.8679	57.15
41.8884	66.273		41.8884	75.6
41.9088	66.7386		41.9088	67.5
41.9292	67.1335		41.9292	65.7
41.9497	67.4465		41.9497	63
41.9701	67.673		41.9701	64.8
41.9905	67.8152		41.9905	60.3
42.011	67.8736		42.011	61.2
42.0314	67.8409		42.0314	67.95
42.0518	67.7257		42.0519	70.65
42.0723	67.55		42.0723	54.45
42.0927	67.3284		42.0927	58.5
42.1131	67.0822		42.1132	71.1
42.1336	66.8184		42.1336	67.5
42.154	66.5332		42.154	72
42.1745	66.223		42.1745	59.4
42.1949	65.9068		42.1949	70.65
42.2153	65.6047		42.2154	67.05
42.2358	65.3237		42.2358	67.95
42.2562	65.0651		42.2562	63
42.2766	64.8238		42.2767	69.3
42.2971	64.6013		42.2971	70.65
42.3175	64.3882		42.3175	72
42.338	64.1668		42.338	56.7
42.3584	63.9454		42.3584	73.35
42.3788	63.7361		42.3788	67.05
42.3993	63.5395		42.3993	64.8
42.4197	63.3599		42.4197	69.3
42.4401	63.1873		42.4402	73.8
42.4606	63.0229		42.4606	72.9
42.481	62.8638		42.481	67.05
42.5014	62.72		42.5015	66.6
42.5219	62.6001		42.5219	58.95
42.5423	62.5159		42.5423	68.85
42.5628	62.4855		42.5628	71.1
42.5832	62.511		42.5832	67.95
42.6036	62.5918		42.6036	72.9
42.6241	62.7268		42.6241	68.4
42.6445	62.9054		42.6445	69.3
42.6649	63.1286		42.665	60.3
42.6854	63.3971		42.6854	72
42.7058	63.7019		42.7058	69.75
42.7263	64.0268		42.7263	59.85
42.7467	64.3541		42.7467	84.15
42.7671	64.6648		42.7671	69.3
42.7876	64.9404		42.7876	71.1
42.808	65.1709		42.808	71.1
42.8284	65.3477		42.8285	66.6
42.8489	65.479		42.8489	62.55
42.8693	65.5542		42.8693	65.7
42.8897	65.5484		42.8898	67.95
42.9102	65.4498		42.9102	67.95
42.9306	65.2465		42.9306	63
42.9511	64.9475		42.9511	64.35
42.9715	64.5708		42.9715	72.45
42.9919	64.1293		42.9919	60.75
43.0124	63.626		43.0124	78.3
43.0328	63.0778		43.0328	53.55
43.0532	62.5016		43.0533	62.1
43.0737	61.9109		43.0737	59.4
43.0941	61.325		43.0941	54.9
43.1146	60.7707		43.1146	64.8
43.135	60.258		43.135	60.75
43.1554	59.8107		43.1554	67.05
43.1759	59.4424		43.1759	71.55
43.1963	59.1703		43.1963	68.4
43.2167	59.0088		43.2168	61.65
43.2372	58.9594		43.2372	56.7
43.2576	59.0276		43.2576	72.9
43.2781	59.2138		43.2781	55.35
43.2985	59.537		43.2985	61.65
43.3189	59.995		43.3189	62.55
43.3394	60.556		43.3394	63.9
43.3598	61.1873		43.3598	64.35
43.3802	61.8522		43.3802	74.25
43.4007	62.5264		43.4007	62.1
43.4211	63.1895		43.4211	52.2
43.4415	63.8235		43.4416	67.5
43.462	64.4041		43.462	51.75
43.4824	64.8783		43.4824	70.2
43.5029	65.225		43.5029	59.85
43.5233	65.4345		43.5233	64.8
43.5437	65.497		43.5437	66.6
43.5642	65.4122		43.5642	75.15
43.5846	65.1757		43.5846	70.2
43.605	64.7936		43.6051	67.95
43.6255	64.2712		43.6255	67.95
43.6459	63.637		43.6459	61.2
43.6664	62.9184		43.6664	67.05
43.6868	62.1491		43.6868	50.85
43.7072	61.3572		43.7072	58.05
43.7277	60.5676		43.7277	67.05
43.7481	59.8201		43.7481	69.3
43.7685	59.1503		43.7685	61.2
43.789	58.5986		43.789	56.7
43.8094	58.1641		43.8094	64.8
43.8298	57.8415		43.8299	58.95
43.8503	57.6428		43.8503	69.3
43.8707	57.5647		43.8707	75.15
43.8912	57.5996		43.8912	71.55
43.9116	57.7445		43.9116	70.65
43.932	57.9858		43.932	66.15
43.9525	58.2987		43.9525	62.55
43.9729	58.6567		43.9729	61.65
43.9933	59.0662		43.9933	77.4
44.0138	59.514		44.0138	60.75
44.0342	59.9874		44.0342	65.25
44.0546	60.4657		44.0547	65.25
44.0751	60.9267		44.0751	68.4
44.0955	61.3635		44.0955	66.6
44.1159	61.7769		44.116	75.15
44.1364	62.1759		44.1364	62.55
44.1568	62.5609		44.1568	63.9
44.1773	62.933		44.1773	66.6
44.1977	63.2981		44.1977	65.25
44.2181	63.6641		44.2182	62.55
44.2386	64.0331		44.2386	64.8
44.259	64.403		44.259	71.1
44.2794	64.7575		44.2795	64.8
44.2999	65.0708		44.2999	71.55
44.3203	65.3321		44.3203	61.65
44.3408	65.5214		44.3408	62.1
44.3612	65.6229		44.3612	61.2
44.3816	65.6244		44.3816	54.45
44.4021	65.5279		44.4021	72
44.4225	65.3322		44.4225	63.45
44.4429	65.0305		44.443	67.5
44.4634	64.636		44.4634	63.45
44.4838	64.1652		44.4838	63.9
44.5042	63.6238		44.5043	63.45
44.5247	63.02		44.5247	67.95
44.5451	62.362		44.5451	63
44.5656	61.674		44.5656	53.55
44.586	60.9852		44.586	65.25
44.6064	60.3204		44.6065	60.75
44.6269	59.6959		44.6269	71.55
44.6473	59.1258		44.6473	63
44.6677	58.6324		44.6678	55.35
44.6882	58.2295		44.6882	73.35
44.7086	57.9141		44.7086	58.05
44.7291	57.6775		44.7291	63.45
44.7495	57.5176		44.7495	69.3
44.7699	57.4138		44.7699	68.4
44.7904	57.3579		44.7904	64.35
44.8108	57.3424		44.8108	61.2
44.8312	57.3398		44.8313	59.4
44.8517	57.3562		44.8517	58.05
44.8721	57.3828		44.8721	69.3
44.8925	57.4143		44.8926	56.25
44.913	57.4504		44.913	60.3
44.9334	57.4834		44.9334	71.1
44.9539	57.5228		44.9539	59.85
44.9743	57.5665		44.9743	61.65
44.9947	57.6111		44.9948	58.95
45.0152	57.6566		45.0152	63
45.0356	57.7166		45.0356	56.25
45.056	57.7962		45.0561	54.45
45.0765	57.8926		45.0765	59.4
45.0969	57.9968		45.0969	63.45
45.1174	58.1087		45.1174	65.25
45.1378	58.2351		45.1378	59.85
45.1582	58.3822		45.1582	61.65
45.1787	58.5385		45.1787	62.1
45.1991	58.6938		45.1991	55.8
45.2195	58.8422		45.2196	71.55
45.24	58.9802		45.24	70.65
45.2604	59.0903		45.2604	62.55
45.2809	59.1743		45.2809	67.95
45.3013	59.2234		45.3013	69.75
45.3217	59.2261		45.3217	64.8
45.3422	59.2082		45.3422	60.3
45.3626	59.1588		45.3626	65.7
45.383	59.0745		45.383	66.6
45.4035	58.9656		45.4035	62.1
45.4239	58.8303		45.4239	64.35
45.4443	58.6727		45.4444	58.5
45.4648	58.4933		45.4648	55.8
45.4852	58.2962		45.4852	59.4
45.5057	58.0922		45.5057	65.7
45.5261	57.889		45.5261	57.15
45.5465	57.6703		45.5465	60.3
45.567	57.4435		45.567	58.95
45.5874	57.2154		45.5874	57.15
45.6078	57.0005		45.6079	64.8
45.6283	56.8002		45.6283	54.9
45.6487	56.616		45.6487	60.3
45.6692	56.4451		45.6692	60.3
45.6896	56.2881		45.6896	60.75
45.71	56.1388		45.71	60.3
45.7305	56.0025		45.7305	56.25
45.7509	55.8725		45.7509	60.3
45.7713	55.7595		45.7713	55.8
45.7918	55.6621		45.7918	56.7
45.8122	55.5951		45.8122	58.95
[truncated: 1,673 more rows]

## Sheet: Fig. 3
Fig. 3b					Fig. 3c								Fig. 3d					Fig. 3e
Mass fraction of CEC /wt%	Dielectric constant	yEr±			Mass fraction of CEC /wt%	Dielectric loss	yEr±	Mass fraction of CEC /wt%	Breakdown strength /V/μm	yEr±			Mass fraction of CEC /wt%	Young’s modulus /Mpa	yEr±			Mass fraction of CEC /wt%	ε/Y	yEr±
0	7.59	0.483			0	0.033	0.0058	0	21.79	1.21			0	0.15	0.01			0	50.6	1
1	8.46	0.375			1	0.041	0.0093	1	19.9	0.82			1	0.16	0.013			1	52.875	1.3
3	10.18	0.382			3	0.048	0.0054	3	20.06	0.9			3	0.18	0.011			3	56.5556	1.1
5	12.29	0.375			5	0.066	0.0078	5	19.44	0.86			5	0.2	0.0128			5	61.45	1.28
7	14.4	0.42			7	0.083	0.0035	7	19.21	0.75			7	0.22	0.0123			7	65.4545	1.23
9	17.13	0.437			9	0.105	0.0057	9	19.53	0.7			9	0.26	0.014			9	65.8846	1.4
11	18.93	0.48			11	0.121	0.0054	11	19.23	0.72			11	0.3	0.009			11	63.1	0.9
13	18.17	0.405			13	0.128	0.0076	13	18.34	0.91			13	0.36	0.0131			13	50.4722	1.31
15	17.86	0.455			15	0.132	0.0083	15	19.54	1.64			15	0.42	0.015			15	42.5238	1.5
17	17.37	0.415			17	0.142	0.0148	17	18.22	1.27			17	0.51	0.016			17	34.0588	1.6

## Sheet: Fig.4
Fig. 4b								Fig. 4d						Fig. 4e
	0 /wt%	1 /wt%	5 /wt%	9 /wt%	13 /wt%			PVCg		CEC/PVCg					Creep strain /%	yEr±	Stress attenuation /%	yEr±
Frequency /Hz	Tan δ	Tan δ	Tan δ	Tan δ	Tan δ			Time /s	Stress /Mpa	Time /s	Stress /Mpa			PVCg	36.74	3.14	21.35	0.84
100	0.28542	0.22202	0.12713	0.10206	0.10747			0	0	0	0			CEC/PVCg	4.37	0.29	2.09	0.31
68.1292	0.2731	0.2136	0.11649	0.09737	0.09746			0.2	0	0.2	0
46.4159	0.26143	0.20015	0.10358	0.09124	0.08891			0.4	0	0.4	0
31.6228	0.24107	0.18576	0.09773	0.08771	0.08248			0.6	0	0.6	0
21.5443	0.22686	0.17261	0.09158	0.08475	0.07914			0.8	0	0.8	0
14.678	0.21532	0.15917	0.08661	0.08193	0.07364			1	0	1	0.000572
10	0.20416	0.14848	0.0823	0.07732	0.06902			1.2	0	1.2	0.00114
6.81292	0.1919	0.13797	0.07796	0.07298	0.06433			1.4	0	1.4	0.00228
4.64159	0.17808	0.12696	0.07274	0.07005	0.06048			1.6	0	1.6	0.00399
3.16228	0.16321	0.11687	0.06739	0.06455	0.05586			1.8	0	1.8	0.0057
2.15443	0.14733	0.10673	0.06183	0.05978	0.05176			2	0	2	0.00741
1.4678	0.13113	0.09694	0.05666	0.05424	0.04768			2.2	0	2.2	0.00969
1	0.11507	0.08716	0.05141	0.04894	0.04376			2.4	0	2.4	0.02394
0.68129	0.09986	0.07801	0.04667	0.04345	0.04026			2.6	5.7e-05	2.6	0.02451
0.46416	0.0849	0.07011	0.04231	0.03926	0.03703			2.8	5.7e-05	2.8	0.02565
0.31623	0.07184	0.06319	0.03837	0.03441	0.03408			3	0.000114	3	0.02736
0.21544	0.06061	0.05689	0.03507	0.03091	0.03185			3.2	0.000114	3.2	0.02906
0.14678	0.05139	0.04273	0.03224	0.02774	0.02973			3.4	0.0001653	3.4	0.03135
0.1	0.04388	0.04214	0.02989	0.02528	0.02845			3.6	0.0002223	3.6	0.03306
0.06813	0.03759	0.02137	0.02794	0.02307	0.02716			3.8	0.0002223	3.8	0.0359
0.04642	0.03251	0.0302	0.02631	0.02182	0.0261			4	0.0002223	4	0.03819
0.03162	0.02832	0.03068	0.02475	0.01959	0.02617			4.2	0.0002793	4.2	0.05244
0.02154	0.02598	0.01889	0.02417	0.01635	0.02507			4.4	0.0003363	4.4	0.05301
								4.6	0.0003363	4.6	0.05357
								4.8	0.0003876	4.8	0.05471
								5	0.0004446	5	0.05643
								5.2	0.0005016	5.2	0.05871
								5.4	0.0005586	5.4	0.06041
								5.6	0.0006099	5.6	0.06269
								5.8	0.0006669	5.8	0.06498
								6	0.0006669	6	0.06725
								6.2	0.0007239	6.2	0.0701
								6.4	0.0007809	6.4	0.07238
								6.6	0.0008322	6.6	0.07467
								6.8	0.0008892	6.8	0.07695
								7	0.0009462	7	0.09006
								7.2	0.0009462	7.2	0.09062
								7.4	0.001	7.4	0.09119
								7.6	0.00106	7.6	0.09233
								7.8	0.00111	7.8	0.09404
								8	0.00111	8	0.09518
								8.2	0.00117	8.2	0.09689
								8.4	0.00123	8.4	0.09918
								8.6	0.00128	8.6	0.10088
								8.8	0.00128	8.8	0.10316
								9	0.00133	9	0.10487
								9.2	0.00139	9.2	0.10715
								9.4	0.00145	9.4	0.10886
								9.6	0.00145	9.6	0.11114
								9.8	0.0015	9.8	0.11285
								10	0.00156	10	0.11513
								10.2	0.00156	10.2	0.11741
								10.4	0.00161	10.4	0.11969
								10.6	0.00167	10.6	0.1214
								10.8	0.00173	10.8	0.12368
								11	0.00178	11	0.12596
								11.2	0.00184	11.2	0.12824
								11.4	0.00189	11.4	0.13052
								11.6	0.00195	11.6	0.1328
								11.8	0.00195	11.8	0.13451
								12	0.00201	12	0.13679
								12.2	0.00206	12.2	0.13906
								12.4	0.00211	12.4	0.14078
								12.6	0.00217	12.6	0.14306
								12.8	0.00223	12.8	0.14477
								13	0.00228	13	0.14705
								13.2	0.00228	13.2	0.14933
								13.4	0.00234	13.4	0.15104
								13.6	0.00239	13.6	0.15332
								13.8	0.00239	13.8	0.15502
								14	0.00245	14	0.15731
								14.2	0.0025	14.2	0.15902
								14.4	0.00256	14.4	0.16129
								14.6	0.00256	14.6	0.16301
								14.8	0.00267	14.8	0.16529
								15	0.00267	15	0.16699
								15.2	0.00273	15.2	0.16871
								15.4	0.00278	15.4	0.17041
								15.6	0.00284	15.6	0.17213
								15.8	0.0029	15.8	0.17383
								16	0.0029	16	0.17555
								16.2	0.00295	16.2	0.17725
								16.4	0.003	16.4	0.17896
								16.6	0.003	16.6	0.18125
								16.8	0.00306	16.8	0.18295
								17	0.00312	17	0.18467
								17.2	0.00317	17.2	0.18637
								17.4	0.00317	17.4	0.18865
								17.6	0.00323	17.6	0.19037
								17.8	0.00328	17.8	0.19264
								18	0.00334	18	0.19435
								18.2	0.0034	18.2	0.19606
								18.4	0.00345	18.4	0.19834
								18.6	0.00345	18.6	0.20062
								18.8	0.00351	18.8	0.20233
								19	0.00356	19	0.20404
								19.2	0.00362	19.2	0.20576
								19.4	0.00368	19.4	0.20746
								19.6	0.00373	19.6	0.20974
								19.8	0.00378	19.8	0.21145
								20	0.00384	20	0.21316
								20.2	0.0039	20.2	0.21487
								20.4	0.00395	20.4	0.21658
								20.6	0.00401	20.6	0.2183
								20.8	0.00406	20.8	0.22057
								21	0.00412	21	0.22228
								21.2	0.00417	21.2	0.22399
								21.4	0.00417	21.4	0.2257
								21.6	0.00423	21.6	0.22798
								21.8	0.00429	21.8	0.22969
								22	0.00429	22	0.2314
								22.2	0.00439	22.2	0.23311
								22.4	0.00445	22.4	0.23482
								22.6	0.00451	22.6	0.23653
								22.8	0.00457	22.8	0.23824
								23	0.00462	23	0.23994
								23.2	0.00467	23.2	0.24223
								23.4	0.00473	23.4	0.24394
								23.6	0.00479	23.6	0.24565
								23.8	0.00485	23.8	0.24736
								24	0.0049	24	0.24906
								24.2	0.00495	24.2	0.25135
								24.4	0.00501	24.4	0.25306
								24.6	0.00507	24.6	0.25477
								24.8	0.00512	24.8	0.25648
								25	0.00518	25	0.25819
								25.2	0.00518	25.2	0.26047
								25.4	0.00523	25.4	0.26217
								25.6	0.00529	25.6	0.26389
								25.8	0.00534	25.8	0.2656
								26	0.0054	26	0.26731
								26.2	0.00551	26.2	0.26902
								26.4	0.00557	26.4	0.27129
								26.6	0.00562	26.6	0.27301
								26.8	0.00568	26.8	0.27471
								27	0.00573	27	0.27643
								27.2	0.00579	27.2	0.27814
								27.4	0.00584	27.4	0.28041
								27.6	0.0059	27.6	0.28213
								27.8	0.00596	27.8	0.28383
								28	0.00606	28	0.28555
								28.2	0.00612	28.2	0.28725
								28.4	0.00618	28.4	0.28896
								28.6	0.00618	28.6	0.29068
								28.8	0.00629	28.8	0.29238
								29	0.00634	29	0.2941
								29.2	0.0064	29.2	0.2958
								29.4	0.00652	29.4	0.29752
								29.6	0.00657	29.6	0.29922
								29.8	0.00662	29.8	0.30094
								30	0.00668	30	0.30264
								30.2	0.00679	30.2	0.30492
								30.4	0.00685	30.4	0.30664
								30.6	0.00696	30.6	0.30834
								30.8	0.00701	30.8	0.31062
								31	0.00712	31	0.31233
								31.2	0.00718	31.2	0.31404
								31.4	0.00724	31.4	0.31576
								31.6	0.00735	31.6	0.31803
								31.8	0.0074	31.8	0.31974
								32	0.00751	32	0.32145
								32.2	0.00757	32.2	0.32373
								32.4	0.00763	32.4	0.32544
								32.6	0.00773	32.6	0.32715
								32.8	0.00779	32.8	0.32943
								33	0.00785	33	0.33114
								33.2	0.00796	33.2	0.33285
								33.4	0.00807	33.4	0.33457
								33.6	0.00813	33.6	0.33684
								33.8	0.00824	33.8	0.33855
								34	0.00835	34	0.34082
								34.2	0.00841	34.2	0.34254
								34.4	0.00852	34.4	0.34425
								34.6	0.00863	34.6	0.34653
								34.8	0.00868	34.8	0.34824
								35	0.0088	35	0.35052
								35.2	0.0089	35.2	0.35223
								35.4	0.00902	35.4	0.35394
								35.6	0.00907	35.6	0.35621
								35.8	0.00918	35.8	0.35793
								36	0.00935	36	0.35963
								36.2	0.00946	36.2	0.36192
								36.4	0.00958	36.4	0.36363
								36.6	0.00968	36.6	0.3659
								36.8	0.0098	36.8	0.36762
								37	0.00991	37	0.3699
								37.2	0.00996	37.2	0.3716
								37.4	0.01008	37.4	0.37389
								37.6	0.01019	37.6	0.3756
								37.8	0.0103	37.8	0.37787
								38	0.01041	38	0.38016
								38.2	0.01057	38.2	0.38244
								38.4	0.01069	38.4	0.38414
								38.6	0.0108	38.6	0.38643
								38.8	0.01091	38.8	0.38814
								39	0.01102	39	0.39041
								39.2	0.01119	39.2	0.39269
								39.4	0.0113	39.4	0.39498
								39.6	0.01141	39.6	0.39725
								39.8	0.01152	39.8	0.39953
								40	0.01169	40	0.40181
								40.2	0.0118	40.2	0.4041
								40.4	0.01197	40.4	0.4058
								40.6	0.01208	40.6	0.40808
								40.8	0.01224	40.8	0.41037
								41	0.01236	41	0.41207
								41.2	0.01252	41.2	0.41435
								41.4	0.01269	41.4	0.41664
								41.6	0.0128	41.6	0.41891
								41.8	0.01297	41.8	0.42119
								42	0.01314	42	0.42347
								42.2	0.01325	42.2	0.42576
								42.4	0.01342	42.4	0.42803
								42.6	0.01353	42.6	0.43031
								42.8	0.01369	42.8	0.43203
								43	0.01386	43	0.4343
								43.2	0.01403	43.2	0.43658
								43.4	0.01419	43.4	0.4383
								43.6	0.01436	43.6	0.44114
								43.8	0.01453	43.8	0.44342
								44	0.01469	44	0.4457
								44.2	0.01486	44.2	0.44798
								44.4	0.01503	44.4	0.45082
								44.6	0.0152	44.6	0.45311
								44.8	0.01536	44.8	0.45539
								45	0.01548	45	0.45767
								45.2	0.0157	45.2	0.46052
								45.4	0.01586	45.4	0.4628
								45.6	0.01603	45.6	0.46508
								45.8	0.0162	45.8	0.46736
								46	0.01636	46	0.46963
								46.2	0.01659	46.2	0.47248
								46.4	0.01675	46.4	0.47477
								46.6	0.01692	46.6	0.48844
								46.8	0.01715	46.8	0.48902
								47	0.01731	47	0.48959
								47.2	0.01748	47.2	0.49072
								47.4	0.0177	47.4	0.49187
								47.6	0.01787	47.6	0.49357
								47.8	0.01803	47.8	0.49586
								48	0.0182	48	0.49756
								48.2	0.01837	48.2	0.49984
								48.4	0.01859	48.4	0.50213
								48.6	0.01876	48.6	0.50441
								48.8	0.01887	48.8	0.50725
								49	0.01904	49	0.50953
								49.2	0.01926	49.2	0.51181
								49.4	0.01943	49.4	0.5141
								49.6	0.01965	49.6	0.51694
								49.8	0.01982	49.8	0.53006
								50	0.02004	50	0.53062
								50.2	0.02026	50.2	0.53176
								50.4	0.02043	50.4	0.53347
								50.6	0.02065	50.6	0.53518
								50.8	0.02087	50.8	0.53689
								51	0.02104	51	0.53918
								51.2	0.02126	51.2	0.54145
								51.4	0.02143	51.4	0.54373
								51.6	0.0216	51.6	0.54658
								51.8	0.02182	51.8	0.54886
								52	0.02204	52	0.55171
								52.2	0.02221	52.2	0.56482
								52.4	0.02238	52.4	0.56596
								52.6	0.02254	52.6	0.56709
								52.8	0.02271	52.8	0.56824
								53	0.02288	53	0.57052
								53.2	0.02299	53.2	0.57223
								53.4	0.02315	53.4	0.57451
								53.6	0.02332	53.6	0.58932
								53.8	0.02349	53.8	0.58932
								54	0.0236	54	0.59047
								54.2	0.02377	54.2	0.5916
								54.4	0.02393	54.4	0.59389
								54.6	0.02411	54.6	0.59559
								54.8	0.02427	54.8	0.59787
								55	0.02444	55	0.61213
								55.2	0.0246	55.2	0.61269
								55.4	0.02477	55.4	0.61383
								55.6	0.02488	55.6	0.61455
								55.8	0.02488	55.8	0.61555
								56	0.02497	56	0.61665
								56.2	0.02464	56.2	0.615
								56.4	0.02437	56.4	0.61428
								56.6	0.02399	56.6	0.61392
								56.8	0.02385	56.8	0.61392
								57	0.02364	57	0.61392
								57.2	0.02341	57.2	0.61392
								57.4	0.02325	57.4	0.61392
								57.6	0.02307	57.6	0.61392
								57.8	0.02289	57.8	0.6137
								58	0.02277	58	0.6137
								58.2	0.02261	58.2	0.6137
								58.4	0.02244	58.4	0.61347
								58.6	0.02232	58.6	0.61347
								58.8	0.0223	58.8	0.61347
								59	0.02214	59	0.61347
								59.2	0.02201	59.2	0.61324
								59.4	0.02199	59.4	0.61324
								59.6	0.02184	59.6	0.61301
								59.8	0.02182	59.8	0.61301
								60	0.02167	60	0.61301
								60.2	0.02165	60.2	0.61279
								60.4	0.02151	60.4	0.61279
								60.6	0.0215	60.6	0.61279
								60.8	0.02136	60.8	0.61256
								61	0.02135	61	0.61256
								61.2	0.02122	61.2	0.61256
								61.4	0.02121	61.4	0.61233
								61.6	0.02106	61.6	0.61233
								61.8	0.02106	61.8	0.61233
								62	0.02104	62	0.61233
								62.2	0.02091	62.2	0.61233
								62.4	0.0209	62.4	0.61233
								62.6	0.02088	62.6	0.61233
								62.8	0.02075	62.8	0.6121
								63	0.02074	63	0.6121
								63.2	0.02072	63.2	0.6121
								63.4	0.02059	63.4	0.61188
								63.6	0.02058	63.6	0.61188
								63.8	0.02056	63.8	0.61188
								64	0.02054	64	0.61188
								64.2	0.02042	64.2	0.61188
								64.4	0.02041	64.4	0.61188
								64.6	0.02039	64.6	0.61188
								64.8	0.02037	64.8	0.61188
								65	0.02026	65	0.61188
								65.2	0.02025	65.2	0.61188
								65.4	0.02023	65.4	0.61188
								65.6	0.02021	65.6	0.61188
								65.8	0.02019	65.8	0.61188
								66	0.02007	66	0.61188
								66.2	0.02006	66.2	0.61188
								66.4	0.02005	66.4	0.61188
								66.6	0.02003	66.6	0.61188
								66.8	0.02001	66.8	0.61188
								67	0.01999	67	0.61188
								67.2	0.01987	67.2	0.61165
								67.4	0.01987	67.4	0.61165
								67.6	0.01985	67.6	0.61165
								67.8	0.01984	67.8	0.61142
								68	0.01982	68	0.61142
								68.2	0.0198	68.2	0.61142
								68.4	0.01978	68.4	0.61142
								68.6	0.01975	68.6	0.61142
								68.8	0.01964	68.8	0.61142
								69	0.01962	69	0.61142
								69.2	0.01961	69.2	0.61142
								69.4	0.0196	69.4	0.61142
								69.6	0.01958	69.6	0.61142
								69.8	0.01957	69.8	0.61142
								70	0.01955	70	0.6112
								70.2	0.01953	70.2	0.6112
								70.4	0.01951	70.4	0.6112
								70.6	0.01949	70.6	0.6112
								70.8	0.01946	70.8	0.6112
								71	0.01934	71	0.6112
								71.2	0.01934	71.2	0.6112
								71.4	0.01933	71.4	0.6112
								71.6	0.01932	71.6	0.6112
								71.8	0.01931	71.8	0.61142
								72	0.01929	72	0.61142
								72.2	0.01928	72.2	0.6112
								72.4	0.01926	72.4	0.6112
								72.6	0.01924	72.6	0.6112
								72.8	0.01922	72.8	0.6112
								73	0.0192	73	0.61097
								73.2	0.01919	73.2	0.61097
								73.4	0.01917	73.4	0.61097
								73.6	0.01915	73.6	0.61097
								73.8	0.01913	73.8	0.61074
								74	0.01911	74	0.61074
								74.2	0.01909	74.2	0.61074
								74.4	0.01907	74.4	0.61074
								74.6	0.01905	74.6	0.61074
								74.8	0.01903	74.8	0.61074
								75	0.01901	75	0.61074
								75.2	0.01899	75.2	0.61074
								75.4	0.01897	75.4	0.61074
								75.6	0.01895	75.6	0.61074
								75.8	0.01894	75.8	0.61074
								76	0.01892	76	0.61074
								76.2	0.0189	76.2	0.61074
								76.4	0.01888	76.4	0.61074
								76.6	0.01886	76.6	0.61074
								76.8	0.01884	76.8	0.61074
								77	0.01882	77	0.61074
								77.2	0.0188	77.2	0.61074
								77.4	0.01879	77.4	0.61051
								77.6	0.01877	77.6	0.61051
								77.8	0.01875	77.8	0.61051
								78	0.01874	78	0.61051
								78.2	0.01872	78.2	0.61051
								78.4	0.01871	78.4	0.61051
								78.6	0.01869	78.6	0.61051
								78.8	0.01868	78.8	0.61029
								79	0.01866	79	0.61029
								79.2	0.01864	79.2	0.61029
								79.4	0.01863	79.4	0.61029
								79.6	0.01861	79.6	0.61006
								79.8	0.0186	79.8	0.61006
								80	0.01858	80	0.61006
								80.2	0.01857	80.2	0.61006
								80.4	0.01855	80.4	0.61006
								80.6	0.01854	80.6	0.61006
								80.8	0.01852	80.8	0.61006
								81	0.01851	81	0.61006
								81.2	0.01849	81.2	0.61006
								81.4	0.01848	81.4	0.61006
								81.6	0.01846	81.6	0.61006
								81.8	0.01844	81.8	0.61006
								82	0.01843	82	0.61006
								82.2	0.01841	82.2	0.61006
								82.4	0.0184	82.4	0.61006
								82.6	0.01839	82.6	0.61006
								82.8	0.01837	82.8	0.61006
								83	0.01836	83	0.61029
								83.2	0.01835	83.2	0.61029
								83.4	0.01833	83.4	0.61029
								83.6	0.01832	83.6	0.61006
								83.8	0.01831	83.8	0.61006
								84	0.0183	84	0.61006
								84.2	0.01828	84.2	0.61006
								84.4	0.01827	84.4	0.61006
								84.6	0.01825	84.6	0.61006
								84.8	0.01824	84.8	0.61006
								85	0.01823	85	0.61029
								85.2	0.01822	85.2	0.61029
								85.4	0.0182	85.4	0.61006
								85.6	0.01819	85.6	0.61006
								85.8	0.01818	85.8	0.61006
								86	0.01817	86	0.61006
								86.2	0.01816	86.2	0.61006
								86.4	0.01815	86.4	0.61006
								86.6	0.01813	86.6	0.61006
								86.8	0.01812	86.8	0.61006
								87	0.01811	87	0.61006
								87.2	0.0181	87.2	0.61006
								87.4	0.01809	87.4	0.61006
								87.6	0.01807	87.6	0.61006
								87.8	0.01806	87.8	0.61006
								88	0.01805	88	0.61006
								88.2	0.01804	88.2	0.61006
								88.4	0.01803	88.4	0.61006
								88.6	0.01802	88.6	0.61006
								88.8	0.018	88.8	0.61006
								89	0.01799	89	0.61006
								89.2	0.01798	89.2	0.61006
								89.4	0.01797	89.4	0.61006
								89.6	0.01796	89.6	0.61006
								89.8	0.01795	89.8	0.61006
								90	0.01794	90	0.61006
								90.2	0.01793	90.2	0.61006
								90.4	0.01792	90.4	0.61006
								90.6	0.01791	90.6	0.61006
								90.8	0.0179	90.8	0.61006
								91	0.01789	91	0.61006
								91.2	0.01788	91.2	0.60983
								91.4	0.01786	91.4	0.60983
								91.6	0.01785	91.6	0.60983
								91.8	0.01785	91.8	0.60983
								92	0.01783	92	0.60983
								92.2	0.01782	92.2	0.60983
								92.4	0.01781	92.4	0.60983
								92.6	0.0178	92.6	0.60983
								92.8	0.01779	92.8	0.60983
								93	0.01778	93	0.60983
								93.2	0.01777	93.2	0.61006
								93.4	0.01776	93.4	0.61006
								93.6	0.01775	93.6	0.61006
								93.8	0.01774	93.8	0.61006
								94	0.01773	94	0.61006
								94.2	0.01772	94.2	0.61006
								94.4	0.01771	94.4	0.61006
								94.6	0.0177	94.6	0.61006
								94.8	0.01769	94.8	0.60983
								95	0.01768	95	0.60983
								95.2	0.01767	95.2	0.60983
								95.4	0.01766	95.4	0.60983
								95.6	0.01765	95.6	0.60983
								95.8	0.01764	95.8	0.60983
								96	0.01763	96	0.60983
								96.2	0.01762	96.2	0.60983
								96.4	0.01761	96.4	0.60983
								96.6	0.0176	96.6	0.60983
								96.8	0.01759	96.8	0.60983
								97	0.01758	97	0.60983
								97.2	0.01757	97.2	0.60983
								97.4	0.01756	97.4	0.60983
								97.6	0.01755	97.6	0.6096
								97.8	0.01754	97.8	0.6096
								98	0.01753	98	0.6096
								98.2	0.01753	98.2	0.6096
								98.4	0.01752	98.4	0.6096
								98.6	0.01751	98.6	0.60983
								98.8	0.0175	98.8	0.60983
								99	0.01749	99	0.60983
								99.2	0.01748	99.2	0.60983
								99.4	0.01747	99.4	0.60983
								99.6	0.01746	99.6	0.60983
								99.8	0.01745	99.8	0.60983
								100	0.01745	100	0.60983
								100.2	0.01744	100.2	0.60983
								100.4	0.01743	100.4	0.60983
								100.6	0.01742	100.6	0.60983
								100.8	0.01741	100.8	0.60983
								101	0.01741	101	0.60983
								101.2	0.0174	101.2	0.60983
								101.4	0.01739	101.4	0.60983
								101.6	0.01738	101.6	0.60983
								101.8	0.01738	101.8	0.60983
								102	0.01737	102	0.60983
								102.2	0.01736	102.2	0.60983
								102.4	0.01735	102.4	0.60983
								102.6	0.01734	102.6	0.60983
								102.8	0.01734	102.8	0.60983
								103	0.01733	103	0.60983
								103.2	0.01732	103.2	0.6096
								103.4	0.01731	103.4	0.6096
								103.6	0.0173	103.6	0.6096
								103.8	0.01729	103.8	0.6096
								104	0.01728	104	0.6096
								104.2	0.01727	104.2	0.6096
								104.4	0.01727	104.4	0.6096
								104.6	0.01726	104.6	0.6096
								104.8	0.01725	104.8	0.6096
								105	0.01725	105	0.6096
								105.2	0.01724	105.2	0.6096
								105.4	0.01723	105.4	0.6096
								105.6	0.01722	105.6	0.6096
								105.8	0.01722	105.8	0.6096
								106	0.01721	106	0.6096
								106.2	0.0172	106.2	0.6096
								106.4	0.0172	106.4	0.6096
								106.6	0.01719	106.6	0.6096
								106.8	0.01718	106.8	0.6096
								107	0.01717	107	0.6096
								107.2	0.01717	107.2	0.6096
								107.4	0.01716	107.4	0.6096
								107.6	0.01715	107.6	0.6096
								107.8	0.01715	107.8	0.6096
								108	0.01714	108	0.6096
								108.2	0.01713	108.2	0.6096
								108.4	0.01713	108.4	0.6096
								108.6	0.01712	108.6	0.6096
								108.8	0.01712	108.8	0.6096
								109	0.01711	109	0.60938
								109.2	0.0171	109.2	0.60938
								109.4	0.01709	109.4	0.60938
								109.6	0.01708	109.6	0.60938
								109.8	0.01707	109.8	0.60938
								110	0.01706	110	0.60938
								110.2	0.01706	110.2	0.60938
								110.4	0.01705	110.4	0.60938
								110.6	0.01704	110.6	0.60938
								110.8	0.01704	110.8	0.60938
								111	0.01703	111	0.60938
								111.2	0.01703	111.2	0.60938
								111.4	0.01702	111.4	0.60938
								111.6	0.01701	111.6	0.60915
								111.8	0.01701	111.8	0.60915
								112	0.017	112	0.60915
								112.2	0.017	112.2	0.60915
								112.4	0.01699	112.4	0.60892
								112.6	0.01699	112.6	0.60892
								112.8	0.01698	112.8	0.60892
								113	0.01697	113	0.60892
								113.2	0.01697	113.2	0.60892
								113.4	0.01696	113.4	0.60892
								113.6	0.01695	113.6	0.60892
								113.8	0.01694	113.8	0.60892
								114	0.01694	114	0.60892
								114.2	0.01693	114.2	0.60892
								114.4	0.01692	114.4	0.60892
								114.6	0.01692	114.6	0.60892
								114.8	0.01691	114.8	0.60892
								115	0.01691	115	0.60892
								115.2	0.01689	115.2	0.60892
								115.4	0.01689	115.4	0.60892
								115.6	0.01688	115.6	0.60892
								115.8	0.01688	115.8	0.60915
								116	0.01687	116	0.60915
								116.2	0.01687	116.2	0.60915
								116.4	0.01686	116.4	0.60915
								116.6	0.01686	116.6	0.60938
								116.8	0.01685	116.8	0.60938
								117	0.01685	117	0.60938
								117.2	0.01684	117.2	0.6096
								117.4	0.01684	117.4	0.6096
								117.6	0.01683	117.6	0.6096
								117.8	0.01683	117.8	0.6096
								118	0.01682	118	0.60938
								118.2	0.01682	118.2	0.60938
								118.4	0.01681	118.4	0.60938
								118.6	0.01681	118.6	0.60938
								118.8	0.0168	118.8	0.60938
								119	0.0168	119	0.60938
								119.2	0.01679	119.2	0.60938
								119.4	0.01679	119.4	0.60938
								119.6	0.01678	119.6	0.60938
								119.8	0.01678	119.8	0.60938
								120	0.01677	120	0.60938
								120.2	0.01677	120.2	0.60938
								120.4	0.01676	120.4	0.60938
								120.6	0.01675	120.6	0.60938
								120.8	0.01675	120.8	0.60938
								121	0.01674	121	0.60938
								121.2	0.01674	121.2	0.6096
								121.4	0.01673	121.4	0.6096
								121.6	0.01673	121.6	0.6096
								121.8	0.01672	121.8	0.60938
								122	0.01672	122	0.60938
								122.2	0.01672	122.2	0.60938
								122.4	0.01671	122.4	0.6096
								122.6	0.0167	122.6	0.6096
								122.8	0.01669	122.8	0.60938
								123	0.01669	123	0.6096
								123.2	0.01669	123.2	0.6096
								123.4	0.01668	123.4	0.6096
								123.6	0.01668	123.6	0.6096
								123.8	0.01668	123.8	0.6096
								124	0.01667	124	0.6096
								124.2	0.01667	124.2	0.6096
								124.4	0.01666	124.4	0.6096
								124.6	0.01665	124.6	0.6096
								124.8	0.01665	124.8	0.6096
								125	0.01665	125	0.6096
								125.2	0.01664	125.2	0.6096
								125.4	0.01663	125.4	0.6096
								125.6	0.01663	125.6	0.6096
								125.8	0.01662	125.8	0.6096
								126	0.01662	126	0.6096
								126.2	0.01661	126.2	0.6096
								126.4	0.01661	126.4	0.6096
								126.6	0.0166	126.6	0.6096
								126.8	0.0166	126.8	0.60938
								127	0.01659	127	0.60938
								127.2	0.01659	127.2	0.60938
								127.4	0.01658	127.4	0.60915
								127.6	0.01658	127.6	0.60915
								127.8	0.01657	127.8	0.60915
								128	0.01657	128	0.60915
								128.2	0.01656	128.2	0.60915
								128.4	0.01656	128.4	0.60892
								128.6	0.01655	128.6	0.60892
								128.8	0.01655	128.8	0.60892
								129	0.01654	129	0.60892
								129.2	0.01654	129.2	0.60892
								129.4	0.01654	129.4	0.6087
								129.6	0.01653	129.6	0.6087
								129.8	0.01653	129.8	0.6087
								130	0.01652	130	0.6087
								130.2	0.01652	130.2	0.6087
								130.4	0.01651	130.4	0.6087
								130.6	0.01651	130.6	0.60847
								130.8	0.0165	130.8	0.60847
								131	0.0165	131	0.60847
								131.2	0.01649	131.2	0.60847
								131.4	0.01649	131.4	0.60847
								131.6	0.01648	131.6	0.60824
								131.8	0.01648	131.8	0.60824
								132	0.01648	132	0.60824
								132.2	0.01647	132.2	0.60824
								132.4	0.01647	132.4	0.60824
								132.6	0.01646	132.6	0.60824
								132.8	0.01646	132.8	0.60824
								133	0.01645	133	0.60824
								133.2	0.01645	133.2	0.60824
								133.4	0.01645	133.4	0.60824
								133.6	0.01644	133.6	0.60824
								133.8	0.01644	133.8	0.60824
								134	0.01643	134	0.60824
								134.2	0.01643	134.2	0.60824
								134.4	0.01642	134.4	0.60824
								134.6	0.01642	134.6	0.60824
								134.8	0.01641	134.8	0.60801
								135	0.01641	135	0.60801
								135.2	0.01641	135.2	0.60801
								135.4	0.0164	135.4	0.60801
								135.6	0.0164	135.6	0.60801
								135.8	0.0164	135.8	0.60801
								136	0.01639	136	0.60801
								136.2	0.01639	136.2	0.60801
								136.4	0.01638	136.4	0.60801
								136.6	0.01638	136.6	0.60801
								136.8	0.01638	136.8	0.60801
								137	0.01637	137	0.60824
								137.2	0.01637	137.2	0.60824
								137.4	0.01636	137.4	0.60801
								137.6	0.01636	137.6	0.60824
								137.8	0.01635	137.8	0.60824
								138	0.01635	138	0.60824
								138.2	0.01634	138.2	0.60824
								138.4	0.01634	138.4	0.60824
								138.6	0.01634	138.6	0.60824
								138.8	0.01633	138.8	0.60824
								139	0.01633	139	0.60824
								139.2	0.01633	139.2	0.60824
								139.4	0.01632	139.4	0.60824
								139.6	0.01632	139.6	0.60847
								139.8	0.01631	139.8	0.60847
								140	0.01631	140	0.60847
								140.2	0.01631	140.2	0.60847
								140.4	0.0163	140.4	0.60847
								140.6	0.01629	140.6	0.60847
								140.8	0.01629	140.8	0.60847
								141	0.01629	141	0.60847
								141.2	0.01628	141.2	0.60847
								141.4	0.01628	141.4	0.60824
								141.6	0.01628	141.6	0.60824
								141.8	0.01627	141.8	0.60824
								142	0.01627	142	0.60847
								142.2	0.01627	142.2	0.60824
								142.4	0.01627	142.4	0.60824
								142.6	0.01626	142.6	0.60824
								142.8	0.01626	142.8	0.60824
								143	0.01625	143	0.60824
								143.2	0.01625	143.2	0.60824
								143.4	0.01624	143.4	0.60824
								143.6	0.01624	143.6	0.60824
								143.8	0.01623	143.8	0.60824
								144	0.01623	144	0.60824
								144.2	0.01623	144.2	0.60824
								144.4	0.01622	144.4	0.60824
								144.6	0.01622	144.6	0.60824
								144.8	0.01621	144.8	0.60824
								145	0.01621	145	0.60847
								145.2	0.01621	145.2	0.60847
								145.4	0.0162	145.4	0.60847
								145.6	0.0162	145.6	0.60847
								145.8	0.0162	145.8	0.60847
								146	0.01619	146	0.60847
								146.2	0.01619	146.2	0.60847
								146.4	0.01619	146.4	0.60847
								146.6	0.01619	146.6	0.60847
								146.8	0.01618	146.8	0.60847
								147	0.01618	147	0.60847
								147.2	0.01618	147.2	0.60847
								147.4	0.01617	147.4	0.60847
								147.6	0.01617	147.6	0.60847
								147.8	0.01617	147.8	0.60847
								148	0.01616	148	0.60847
								148.2	0.01616	148.2	0.60847
								148.4	0.01615	148.4	0.60847
								148.6	0.01615	148.6	0.60847
								148.8	0.01615	148.8	0.60847
								149	0.01614	149	0.60847
								149.2	0.01614	149.2	0.60847
								149.4	0.01613	149.4	0.60847
								149.6	0.01613	149.6	0.60847
								149.8	0.01613	149.8	0.60847
								150	0.01612	150	0.60847
								150.2	0.01612	150.2	0.60847
								150.4	0.01612	150.4	0.60847
								150.6	0.01612	150.6	0.60847
								150.8	0.01611	150.8	0.60847
								151	0.0161	151	0.60847
								151.2	0.0161	151.2	0.60847
								151.4	0.0161	151.4	0.60847
								151.6	0.01609	151.6	0.60847
								151.8	0.01609	151.8	0.60847
								152	0.01609	152	0.60847
								152.2	0.01608	152.2	0.60847
								152.4	0.01608	152.4	0.60847
								152.6	0.01607	152.6	0.60847
								152.8	0.01607	152.8	0.60847
								153	0.01607	153	0.60847
								153.2	0.01606	153.2	0.60847
								153.4	0.01606	153.4	0.60847
								153.6	0.01606	153.6	0.60847
								153.8	0.01605	153.8	0.60847
								154	0.01605	154	0.60847
								154.2	0.01605	154.2	0.60847
								154.4	0.01604	154.4	0.6087
								154.6	0.01604	154.6	0.60847
								154.8	0.01604	154.8	0.60847
								155	0.01604	155	0.60847
								155.2	0.01603	155.2	0.60847
								155.4	0.01603	155.4	0.60847
								155.6	0.01603	155.6	0.60847
								155.8	0.01602	155.8	0.6087
								156	0.01602	156	0.6087
								156.2	0.01602	156.2	0.60847
								156.4	0.01601	156.4	0.60847
								156.6	0.01601	156.6	0.60847
								156.8	0.01601	156.8	0.60847
								157	0.016	157	0.60847
								157.2	0.016	157.2	0.60847
								157.4	0.016	157.4	0.60847
								157.6	0.01599	157.6	0.60847
								157.8	0.01599	157.8	0.60847
								158	0.01599	158	0.60847
								158.2	0.01598	158.2	0.60847
								158.4	0.01598	158.4	0.60847
								158.6	0.01598	158.6	0.60847
								158.8	0.01597	158.8	0.60847
								159	0.01597	159	0.60824
								159.2	0.01597	159.2	0.60824
								159.4	0.01597	159.4	0.60824
								159.6	0.01596	159.6	0.60824
								159.8	0.01596	159.8	0.60824
								160	0.01596	160	0.60801
								160.2	0.01595	160.2	0.60801
								160.4	0.01595	160.4	0.60801
								160.6	0.01595	160.6	0.60801
								160.8	0.01594	160.8	0.60801
								161	0.01594	161	0.60801
								161.2	0.01594	161.2	0.60801
								161.4	0.01594	161.4	0.60801
								161.6	0.01593	161.6	0.60801
								161.8	0.01593	161.8	0.60801
								162	0.01593	162	0.60801
								162.2	0.01592	162.2	0.60779
								162.4	0.01592	162.4	0.60779
								162.6	0.01591	162.6	0.60779
								162.8	0.01591	162.8	0.60779
								163	0.0159	163	0.60779
								163.2	0.0159	163.2	0.60779
								163.4	0.0159	163.4	0.60779
								163.6	0.0159	163.6	0.60779
								163.8	0.0159	163.8	0.60779
								164	0.01589	164	0.60779
								164.2	0.01589	164.2	0.60779
								164.4	0.01589	164.4	0.60779
								164.6	0.01589	164.6	0.60779
								164.8	0.01588	164.8	0.60779
								165	0.01588	165	0.60779
								165.2	0.01588	165.2	0.60756
								165.4	0.01587	165.4	0.60756
								165.6	0.01587	165.6	0.60779
								165.8	0.01587	165.8	0.60779
								166	0.01587	166	0.60779
								166.2	0.01586	166.2	0.60779
								166.4	0.01586	166.4	0.60779
								166.6	0.01586	166.6	0.60779
								166.8	0.01586	166.8	0.60779
								167	0.01585	167	0.60779
								167.2	0.01585	167.2	0.60801
								167.4	0.01585	167.4	0.60801
								167.6	0.01584	167.6	0.60801
								167.8	0.01584	167.8	0.60801
								168	0.01584	168	0.60801
								168.2	0.01583	168.2	0.60801
								168.4	0.01583	168.4	0.60801
								168.6	0.01583	168.6	0.60801
								168.8	0.01583	168.8	0.60801
								169	0.01582	169	0.60801
								169.2	0.01582	169.2	0.60779
								169.4	0.01582	169.4	0.60779
								169.6	0.01581	169.6	0.60779
								169.8	0.01581	169.8	0.60779
								170	0.01581	170	0.60779
								170.2	0.0158	170.2	0.60801
								170.4	0.0158	170.4	0.60801
								170.6	0.0158	170.6	0.60801
								170.8	0.01579	170.8	0.60801
								171	0.01579	171	0.60801
								171.2	0.01579	171.2	0.60801
								171.4	0.01579	171.4	0.60801
								171.6	0.01579	171.6	0.60801
								171.8	0.01578	171.8	0.60801
								172	0.01578	172	0.60801
								172.2	0.01578	172.2	0.60801
								172.4	0.01578	172.4	0.60801
								172.6	0.01578	172.6	0.60801
								172.8	0.01577	172.8	0.60801
								173	0.01577	173	0.60801
								173.2	0.01577	173.2	0.60801
								173.4	0.01577	173.4	0.60801
								173.6	0.01577	173.6	0.60801
								173.8	0.01576	173.8	0.60801
								174	0.01576	174	0.60801
								174.2	0.01576	174.2	0.60801
								174.4	0.01576	174.4	0.60801
								174.6	0.01575	174.6	0.60779
								174.8	0.01575	174.8	0.60779
								175	0.01575	175	0.60779
								175.2	0.01574	175.2	0.60779
								175.4	0.01574	175.4	0.60779
								175.6	0.01574	175.6	0.60779
								175.8	0.01574	175.8	0.60779
								176	0.01573	176	0.60779
								176.2	0.01573	176.2	0.60779
								176.4	0.01573	176.4	0.60779
								176.6	0.01573	176.6	0.60779
								176.8	0.01572	176.8	0.60779
								177	0.01571	177	0.60779
								177.2	0.01571	177.2	0.60779
								177.4	0.01571	177.4	0.60779
								177.6	0.0157	177.6	0.60779
								177.8	0.0157	177.8	0.60779
								178	0.0157	178	0.60779
								178.2	0.0157	178.2	0.60779
								178.4	0.01569	178.4	0.60779
								178.6	0.01569	178.6	0.60779
								178.8	0.01569	178.8	0.60779
								179	0.01568	179	0.60779
								179.2	0.01568	179.2	0.60779
								179.4	0.01568	179.4	0.60779
								179.6	0.01568	179.6	0.60779
								179.8	0.01567	179.8	0.60756
								180	0.01567	180	0.60756
								180.2	0.01567	180.2	0.60756
								180.4	0.01567	180.4	0.60756
								180.6	0.01567	180.6	0.60756
								180.8	0.01566	180.8	0.60756
								181	0.01566	181	0.60756
								181.2	0.01566	181.2	0.60756
								181.4	0.01565	181.4	0.60779
								181.6	0.01565	181.6	0.60779
								181.8	0.01565	181.8	0.60779
								182	0.01565	182	0.60779
								182.2	0.01564	182.2	0.60756
								182.4	0.01564	182.4	0.60756
								182.6	0.01564	182.6	0.60756
								182.8	0.01564	182.8	0.60756
								183	0.01563	183	0.60756
								183.2	0.01563	183.2	0.60756
								183.4	0.01563	183.4	0.60756
								183.6	0.01563	183.6	0.60756
								183.8	0.01563	183.8	0.60756
								184	0.01562	184	0.60756
								184.2	0.01562	184.2	0.60756
								184.4	0.01561	184.4	0.60779
								184.6	0.01561	184.6	0.60779
								184.8	0.01561	184.8	0.60779
								185	0.0156	185	0.60756
								185.2	0.0156	185.2	0.60756
								185.4	0.01559	185.4	0.60756
								185.6	0.01559	185.6	0.60756
								185.8	0.01559	185.8	0.60756
								186	0.01558	186	0.60733
								186.2	0.01558	186.2	0.60733
								186.4	0.01558	186.4	0.60733
								186.6	0.01558	186.6	0.60733
								186.8	0.01557	186.8	0.60733
								187	0.01557	187	0.60733
								187.2	0.01557	187.2	0.60733
								187.4	0.01557	187.4	0.60756
								187.6	0.01557	187.6	0.60756
								187.8	0.01557	187.8	0.60756
								188	0.01557	188	0.60756
								188.2	0.01556	188.2	0.60756
								188.4	0.01556	188.4	0.60756
								188.6	0.01556	188.6	0.60756
								188.8	0.01556	188.8	0.60733
								189	0.01555	189	0.60733
								189.2	0.01555	189.2	0.60733
								189.4	0.01555	189.4	0.60733
								189.6	0.01555	189.6	0.60733
								189.8	0.01555	189.8	0.60756
								190	0.01555	190	0.60756
								190.2	0.01554	190.2	0.60756
								190.4	0.01554	190.4	0.60756
								190.6	0.01554	190.6	0.60733
								190.8	0.01554	190.8	0.60733
								191	0.01554	191	0.60733
								191.2	0.01554	191.2	0.60733
								191.4	0.01554	191.4	0.60733
								191.6	0.01553	191.6	0.60733
								191.8	0.01553	191.8	0.60756
								192	0.01553	192	0.60756
								192.2	0.01552	192.2	0.60756
								192.4	0.01552	192.4	0.60756
								192.6	0.01552	192.6	0.60756
								192.8	0.01552	192.8	0.60733
								193	0.01551	193	0.60733
								193.2	0.01551	193.2	0.60733
								193.4	0.01551	193.4	0.60733
								193.6	0.01551	193.6	0.60733
								193.8	0.01551	193.8	0.60733
								194	0.01551	194	0.60733
								194.2	0.01551	194.2	0.60733
								194.4	0.01551	194.4	0.60733
								194.6	0.0155	194.6	0.60733
								194.8	0.0155	194.8	0.60733
								195	0.01549	195	0.60733
								195.2	0.01549	195.2	0.60733
								195.4	0.01549	195.4	0.60733
								195.6	0.01549	195.6	0.60733
								195.8	0.01548	195.8	0.60733
								196	0.01548	196	0.60733
								196.2	0.01548	196.2	0.60733
								196.4	0.01548	196.4	0.60733
								196.6	0.01547	196.6	0.60733
								196.8	0.01547	196.8	0.60733
								197	0.01547	197	0.60733
								197.2	0.01547	197.2	0.60733
								197.4	0.01547	197.4	0.60733
								197.6	0.01546	197.6	0.60733
								197.8	0.01546	197.8	0.60733
								198	0.01546	198	0.60733
								198.2	0.01546	198.2	0.60733
								198.4	0.01546	198.4	0.60756
								198.6	0.01545	198.6	0.60756
								198.8	0.01545	198.8	0.60756
								199	0.01545	199	0.60756
								199.2	0.01545	199.2	0.60756
								199.4	0.01544	199.4	0.60756
								199.6	0.01544	199.6	0.60756
								199.8	0.01544	199.8	0.60756
								200	0.01544	200	0.60756
								200.2	0.01544	200.2	0.60756
								200.4	0.01544	200.4	0.60756
								200.6	0.01544	200.6	0.60756
								200.8	0.01543	200.8	0.60756
								201	0.01543	201	0.60756
								201.2	0.01543	201.2	0.60756
								201.4	0.01543	201.4	0.60756
								201.6	0.01542	201.6	0.60756
								201.8	0.01542	201.8	0.60756
								202	0.01542	202	0.60779
								202.2	0.01542	202.2	0.60779
								202.4	0.01541	202.4	0.60756
								202.6	0.01541	202.6	0.60756
								202.8	0.01541	202.8	0.60756
								203	0.01541	203	0.60733
								203.2	0.0154	203.2	0.60733
								203.4	0.0154	203.4	0.60733
								203.6	0.0154	203.6	0.60733
								203.8	0.01539	203.8	0.60733
								204	0.01539	204	0.60733
								204.2	0.01539	204.2	0.60733
								204.4	0.01539	204.4	0.60733
								204.6	0.01538	204.6	0.60733
								204.8	0.01538	204.8	0.60733
								205	0.01538	205	0.60733
								205.2	0.01538	205.2	0.60756
								205.4	0.01538	205.4	0.60756
								205.6	0.01537	205.6	0.60756
								205.8	0.01537	205.8	0.60756
								206	0.01537	206	0.60756
								206.2	0.01537	206.2	0.60756
								206.4	0.01537	206.4	0.60779
								206.6	0.01537	206.6	0.60779
								206.8	0.01536	206.8	0.60779
								207	0.01536	207	0.60779
								207.2	0.01536	207.2	0.60779
								207.4	0.01536	207.4	0.60779
								207.6	0.01535	207.6	0.60779
								207.8	0.01535	207.8	0.60779
								208	0.01535	208	0.60779
								208.2	0.01534	208.2	0.60779
								208.4	0.01534	208.4	0.60779
								208.6	0.01534	208.6	0.60756
								208.8	0.01534	208.8	0.60756
								209	0.01534	209	0.60756
								209.2	0.01533	209.2	0.60756
								209.4	0.01533	209.4	0.60733
								209.6	0.01532	209.6	0.60733
								209.8	0.01532	209.8	0.60733
								210	0.01532	210	0.60733
								210.2	0.01531	210.2	0.60733
								210.4	0.01531	210.4	0.60733
								210.6	0.01531	210.6	0.60733
								210.8	0.01531	210.8	0.60733
								211	0.01531	211	0.6071
								211.2	0.01531	211.2	0.6071
								211.4	0.01531	211.4	0.6071
								211.6	0.0153	211.6	0.6071
								211.8	0.0153	211.8	0.6071
								212	0.0153	212	0.60733
								212.2	0.0153	212.2	0.6071
								212.4	0.0153	212.4	0.6071
								212.6	0.01529	212.6	0.6071
								212.8	0.01529	212.8	0.6071
								213	0.01529	213	0.6071
								213.2	0.01529	213.2	0.6071
								213.4	0.01529	213.4	0.6071
								213.6	0.01529	213.6	0.6071
								213.8	0.01528	213.8	0.6071
								214	0.01528	214	0.6071
								214.2	0.01528	214.2	0.6071
								214.4	0.01528	214.4	0.6071
								214.6	0.01528	214.6	0.6071
								214.8	0.01528	214.8	0.6071
								215	0.01527	215	0.6071
								215.2	0.01527	215.2	0.6071
								215.4	0.01527	215.4	0.6071
								215.6	0.01527	215.6	0.6071
								215.8	0.01526	215.8	0.6071
								216	0.01526	216	0.6071
								216.2	0.01526	216.2	0.6071
								216.4	0.01526	216.4	0.6071
								216.6	0.01526	216.6	0.6071
								216.8	0.01526	216.8	0.6071
								217	0.01526	217	0.6071
								217.2	0.01526	217.2	0.6071
								217.4	0.01525	217.4	0.6071
								217.6	0.01525	217.6	0.60688
								217.8	0.01525	217.8	0.60688
								218	0.01525	218	0.60688
								218.2	0.01525	218.2	0.60688
								218.4	0.01524	218.4	0.60688
								218.6	0.01524	218.6	0.60688
								218.8	0.01523	218.8	0.60688
								219	0.01523	219	0.60688
								219.2	0.01523	219.2	0.60688
								219.4	0.01523	219.4	0.60688
								219.6	0.01523	219.6	0.60688
								219.8	0.01523	219.8	0.60688
								220	0.01522	220	0.60688
								220.2	0.01522	220.2	0.60688
								220.4	0.01522	220.4	0.60688
								220.6	0.01522	220.6	0.60688
								220.8	0.01522	220.8	0.60688
								221	0.01522	221	0.60688
								221.2	0.01521	221.2	0.6071
								221.4	0.01521	221.4	0.6071
								221.6	0.01521	221.6	0.6071
								221.8	0.01521	221.8	0.6071
								222	0.01521	222	0.6071
								222.2	0.0152	222.2	0.6071
								222.4	0.0152	222.4	0.60688
								222.6	0.0152	222.6	0.60688
								222.8	0.0152	222.8	0.60688
								223	0.0152	223	0.60688
								223.2	0.0152	223.2	0.60688
								223.4	0.0152	223.4	0.60688
								223.6	0.0152	223.6	0.60688
								223.8	0.0152	223.8	0.60688
								224	0.0152	224	0.60688
								224.2	0.01519	224.2	0.60688
								224.4	0.01519	224.4	0.60688
								224.6	0.01519	224.6	0.60688
								224.8	0.01519	224.8	0.60688
								225	0.01519	225	0.60688
								225.2	0.01519	225.2	0.60688
								225.4	0.01519	225.4	0.60688
								225.6	0.01518	225.6	0.60688
								225.8	0.01518	225.8	0.60665
								226	0.01518	226	0.60665
								226.2	0.01518	226.2	0.60665
								226.4	0.01517	226.4	0.60665
								226.6	0.01517	226.6	0.60665
								226.8	0.01517	226.8	0.60665
								227	0.01517	227	0.60665
								227.2	0.01517	227.2	0.60665
								227.4	0.01516	227.4	0.60665
								227.6	0.01516	227.6	0.60665
								227.8	0.01516	227.8	0.60688
								228	0.01516	228	0.60688
								228.2	0.01516	228.2	0.60688
								228.4	0.01515	228.4	0.60688
								228.6	0.01515	228.6	0.60688
								228.8	0.01515	228.8	0.60688
								229	0.01515	229	0.60688
								229.2	0.01515	229.2	0.60688
								229.4	0.01515	229.4	0.60688
								229.6	0.01514	229.6	0.6071
								229.8	0.01514	229.8	0.6071
								230	0.01514	230	0.6071
								230.2	0.01514	230.2	0.6071
								230.4	0.01514	230.4	0.6071
								230.6	0.01513	230.6	0.6071
								230.8	0.01513	230.8	0.6071
								231	0.01513	231	0.6071
								231.2	0.01513	231.2	0.6071
								231.4	0.01513	231.4	0.6071
								231.6	0.01513	231.6	0.60688
								231.8	0.01512	231.8	0.60688
								232	0.01512	232	0.60688
								232.2	0.01512	232.2	0.60688
								232.4	0.01512	232.4	0.60688
								232.6	0.01512	232.6	0.60688
								232.8	0.01511	232.8	0.60688
								233	0.01511	233	0.60688
								233.2	0.01511	233.2	0.60688
								233.4	0.01511	233.4	0.6071
								233.6	0.0151	233.6	0.6071
								233.8	0.0151	233.8	0.6071
								234	0.0151	234	0.60688
								234.2	0.0151	234.2	0.60688
								234.4	0.0151	234.4	0.60688
								234.6	0.0151	234.6	0.60688
								234.8	0.01509	234.8	0.60688
								235	0.01509	235	0.60688
								235.2	0.01509	235.2	0.60688
								235.4	0.01509	235.4	0.60688
								235.6	0.01508	235.6	0.60688
								235.8	0.01508	235.8	0.60688
								236	0.01508	236	0.60688
								236.2	0.01508	236.2	0.60688
								236.4	0.01508	236.4	0.60688
								236.6	0.01508	236.6	0.60688
								236.8	0.01508	236.8	0.60688
								237	0.01508	237	0.60688
								237.2	0.01508	237.2	0.60688
								237.4	0.01507	237.4	0.60688
								237.6	0.01507	237.6	0.60688
								237.8	0.01507	237.8	0.60688
								238	0.01507	238	0.60688
								238.2	0.01507	238.2	0.60688
								238.4	0.01507	238.4	0.60688
								238.6	0.01507	238.6	0.60688
								238.8	0.01507	238.8	0.60688
								239	0.01507	239	0.60688
								239.2	0.01506	239.2	0.60688
								239.4	0.01506	239.4	0.60688
								239.6	0.01506	239.6	0.60688
								239.8	0.01506	239.8	0.60688
								240	0.01506	240	0.60688
								240.2	0.01505	240.2	0.60688
								240.4	0.01505	240.4	0.60688
								240.6	0.01505	240.6	0.60688
								240.8	0.01505	240.8	0.60688
								241	0.01505	241	0.60688
								241.2	0.01505	241.2	0.60688
								241.4	0.01505	241.4	0.60688
								241.6	0.01504	241.6	0.60688
								241.8	0.01504	241.8	0.60688
								242	0.01504	242	0.60688
								242.2	0.01504	242.2	0.60688
								242.4	0.01504	242.4	0.60688
								242.6	0.01504	242.6	0.60665
								242.8	0.01503	242.8	0.60665
								243	0.01503	243	0.60665
								243.2	0.01503	243.2	0.60665
								243.4	0.01503	243.4	0.60665
								243.6	0.01502	243.6	0.60665
								243.8	0.01502	243.8	0.60665
								244	0.01502	244	0.60665
								244.2	0.01502	244.2	0.60665
								244.4	0.01502	244.4	0.60665
								244.6	0.01501	244.6	0.60665
								244.8	0.01501	244.8	0.60665
								245	0.01501	245	0.60665
								245.2	0.01501	245.2	0.60665
								245.4	0.01501	245.4	0.60665
								245.6	0.01501	245.6	0.60665
								245.8	0.01501	245.8	0.60665
								246	0.01501	246	0.60688
								246.2	0.01501	246.2	0.60688
								246.4	0.01501	246.4	0.60665
								246.6	0.01501	246.6	0.60665
								246.8	0.015	246.8	0.60688
								247	0.015	247	0.60688
								247.2	0.015	247.2	0.60665
								247.4	0.015	247.4	0.60665
								247.6	0.01499	247.6	0.60665
								247.8	0.01499	247.8	0.60665
								248	0.01499	248	0.60665
								248.2	0.01499	248.2	0.60665
								248.4	0.01499	248.4	0.60665
								248.6	0.01499	248.6	0.60642
								248.8	0.01498	248.8	0.60642
								249	0.01498	249	0.60642
								249.2	0.01498	249.2	0.60642
								249.4	0.01498	249.4	0.60642
								249.6	0.01498	249.6	0.6062
								249.8	0.01498	249.8	0.6062
								250	0.01498	250	0.6062
								250.2	0.01498	250.2	0.6062
								250.4	0.01498	250.4	0.6062
								250.6	0.01497	250.6	0.6062
								250.8	0.01497	250.8	0.6062
								251	0.01497	251	0.6062
								251.2	0.01497	251.2	0.60642
								251.4	0.01497	251.4	0.60642
								251.6	0.01497	251.6	0.60642
								251.8	0.01496	251.8	0.60642
								252	0.01496	252	0.60642
								252.2	0.01496	252.2	0.60665
								252.4	0.01496	252.4	0.60665
								252.6	0.01496	252.6	0.60665
								252.8	0.01495	252.8	0.60665
								253	0.01495	253	0.60665
								253.2	0.01495	253.2	0.60665
								253.4	0.01495	253.4	0.60665
								253.6	0.01495	253.6	0.60642
								253.8	0.01494	253.8	0.60642
								254	0.01494	254	0.60642
								254.2	0.01494	254.2	0.60642
								254.4	0.01494	254.4	0.60642
								254.6	0.01493	254.6	0.60642
								254.8	0.01493	254.8	0.60642
								255	0.01493	255	0.60642
								255.2	0.01493	255.2	0.60642
								255.4	0.01492	255.4	0.60642
								255.6	0.01492	255.6	0.60642
								255.8	0.01492	255.8	0.60642
								256	0.01492	256	0.60665
								256.2	0.01492	256.2	0.60665
								256.4	0.01492	256.4	0.60665
								256.6	0.01492	256.6	0.60665
								256.8	0.01492	256.8	0.60665
								257	0.01491	257	0.60642
								257.2	0.01491	257.2	0.60642
								257.4	0.01491	257.4	0.60642
								257.6	0.01491	257.6	0.60642
								257.8	0.0149	257.8	0.6062
								258	0.0149	258	0.6062
								258.2	0.0149	258.2	0.6062
								258.4	0.0149	258.4	0.6062
								258.6	0.01489	258.6	0.60642
								258.8	0.01489	258.8	0.60642
								259	0.01489	259	0.60642
								259.2	0.01489	259.2	0.60642
								259.4	0.01489	259.4	0.60642
								259.6	0.01488	259.6	0.60642
								259.8	0.01488	259.8	0.60642
								260	0.01488	260	0.60642
								260.2	0.01488	260.2	0.6062
								260.4	0.01488	260.4	0.6062
								260.6	0.01488	260.6	0.6062
								260.8	0.01488	260.8	0.6062
								261	0.01488	261	0.60642
								261.2	0.01487	261.2	0.60642
								261.4	0.01487	261.4	0.60642
								261.6	0.01487	261.6	0.60642
								261.8	0.01487	261.8	0.60642
								262	0.01487	262	0.60642
								262.2	0.01487	262.2	0.60642
								262.4	0.01487	262.4	0.60642
								262.6	0.01486	262.6	0.60642
								262.8	0.01486	262.8	0.60642
								263	0.01486	263	0.60642
								263.2	0.01486	263.2	0.60642
								263.4	0.01486	263.4	0.60642
								263.6	0.01486	263.6	0.60642
								263.8	0.01486	263.8	0.60665
								264	0.01486	264	0.60642
								264.2	0.01485	264.2	0.60642
								264.4	0.01485	264.4	0.60642
								264.6	0.01485	264.6	0.60642
								264.8	0.01485	264.8	0.60642
								265	0.01485	265	0.60642
								265.2	0.01485	265.2	0.60665
								265.4	0.01485	265.4	0.60665
								265.6	0.01484	265.6	0.60665
								265.8	0.01484	265.8	0.60642
								266	0.01484	266	0.60642
								266.2	0.01484	266.2	0.60642
								266.4	0.01484	266.4	0.60642
								266.6	0.01484	266.6	0.60642
								266.8	0.01483	266.8	0.60642
								267	0.01483	267	0.60642
								267.2	0.01483	267.2	0.60665
								267.4	0.01483	267.4	0.60665
								267.6	0.01483	267.6	0.60642
								267.8	0.01483	267.8	0.60642
								268	0.01483	268	0.60642
								268.2	0.01483	268.2	0.60642
								268.4	0.01483	268.4	0.60642
								268.6	0.01483	268.6	0.60642
								268.8	0.01483	268.8	0.60642
								269	0.01482	269	0.6062
								269.2	0.01482	269.2	0.6062
								269.4	0.01482	269.4	0.6062
								269.6	0.01482	269.6	0.60642
								269.8	0.01482	269.8	0.60642
								270	0.01482	270	0.60642
								270.2	0.01482	270.2	0.6062
								270.4	0.01482	270.4	0.6062
								270.6	0.01482	270.6	0.6062
								270.8	0.01481	270.8	0.6062
								271	0.01481	271	0.6062
								271.2	0.01481	271.2	0.60642
								271.4	0.01481	271.4	0.60642
								271.6	0.01481	271.6	0.60642
								271.8	0.01481	271.8	0.60642
								272	0.0148	272	0.60642
								272.2	0.0148	272.2	0.60642
								272.4	0.0148	272.4	0.6062
								272.6	0.0148	272.6	0.6062
								272.8	0.0148	272.8	0.60642
								273	0.0148	273	0.60642
								273.2	0.0148	273.2	0.6062
								273.4	0.0148	273.4	0.6062
								273.6	0.0148	273.6	0.6062
								273.8	0.01479	273.8	0.6062
								274	0.01479	274	0.6062
								274.2	0.01479	274.2	0.6062
								274.4	0.01479	274.4	0.6062
								274.6	0.01479	274.6	0.6062
								274.8	0.01479	274.8	0.60597
								275	0.01479	275	0.60597
								275.2	0.01479	275.2	0.60597
								275.4	0.01478	275.4	0.6062
								275.6	0.01478	275.6	0.6062
								275.8	0.01478	275.8	0.60597
								276	0.01478	276	0.60597
								276.2	0.01478	276.2	0.6062
								276.4	0.01478	276.4	0.60597
								276.6	0.01478	276.6	0.6062
								276.8	0.01478	276.8	0.6062
								277	0.01478	277	0.6062
								277.2	0.01477	277.2	0.6062
								277.4	0.01477	277.4	0.6062
								277.6	0.01477	277.6	0.6062
								277.8	0.01477	277.8	0.6062
								278	0.01476	278	0.6062
								278.2	0.01476	278.2	0.6062
								278.4	0.01476	278.4	0.6062
								278.6	0.01476	278.6	0.6062
								278.8	0.01476	278.8	0.60642
								279	0.01476	279	0.60642
								279.2	0.01476	279.2	0.60642
								279.4	0.01476	279.4	0.60642
								279.6	0.01476	279.6	0.60642
								279.8	0.01476	279.8	0.60642
								280	0.01475	280	0.60642
								280.2	0.01475	280.2	0.60642
								280.4	0.01475	280.4	0.60642
								280.6	0.01475	280.6	0.60642
								280.8	0.01475	280.8	0.60642
								281	0.01475	281	0.60642
								281.2	0.01475	281.2	0.60642
								281.4	0.01475	281.4	0.60642
								281.6	0.01475	281.6	0.60642
								281.8	0.01474	281.8	0.60642
								282	0.01474	282	0.60642
								282.2	0.01474	282.2	0.60642
								282.4	0.01473	282.4	0.60642
								282.6	0.01473	282.6	0.60642
								282.8	0.01473	282.8	0.60642
								283	0.01473	283	0.60642
								283.2	0.01472	283.2	0.60642
								283.4	0.01472	283.4	0.60642
								283.6	0.01472	283.6	0.60642
								283.8	0.01472	283.8	0.60642
								284	0.01472	284	0.60642
								284.2	0.01472	284.2	0.60642
								284.4	0.01471	284.4	0.60642
								284.6	0.01471	284.6	0.60642
								284.8	0.01471	284.8	0.60642
								285	0.01471	285	0.60642
								285.2	0.0147	285.2	0.60642
								285.4	0.0147	285.4	0.60642
								285.6	0.0147	285.6	0.60642
								285.8	0.01469	285.8	0.60642
								286	0.01469	286	0.60642
								286.2	0.01469	286.2	0.60642
								286.4	0.01469	286.4	0.60642
								286.6	0.01469	286.6	0.6062
								286.8	0.01469	286.8	0.6062
								287	0.01469	287	0.6062
								287.2	0.01469	287.2	0.6062
								287.4	0.01469	287.4	0.6062
								287.6	0.01469	287.6	0.6062
								287.8	0.01469	287.8	0.6062
								288	0.01468	288	0.60597
								288.2	0.01468	288.2	0.6062
								288.4	0.01468	288.4	0.6062
								288.6	0.01468	288.6	0.6062
								288.8	0.01467	288.8	0.6062
								289	0.01467	289	0.6062
								289.2	0.01467	289.2	0.6062
								289.4	0.01467	289.4	0.6062
								289.6	0.01467	289.6	0.6062
								289.8	0.01467	289.8	0.6062
								290	0.01467	290	0.6062
								290.2	0.01467	290.2	0.6062
								290.4	0.01467	290.4	0.6062
								290.6	0.01466	290.6	0.6062
								290.8	0.01466	290.8	0.6062
								291	0.01466	291	0.6062
								291.2	0.01466	291.2	0.6062
								291.4	0.01466	291.4	0.60642
								291.6	0.01466	291.6	0.60642
								291.8	0.01466	291.8	0.60642
								292	0.01466	292	0.60642
								292.2	0.01466	292.2	0.60642
								292.4	0.01466	292.4	0.60642
								292.6	0.01466	292.6	0.60642
								292.8	0.01465	292.8	0.60642
								293	0.01465	293	0.60642
								293.2	0.01465	293.2	0.60642
								293.4	0.01465	293.4	0.60642
								293.6	0.01465	293.6	0.60642
								293.8	0.01465	293.8	0.60642
								294	0.01465	294	0.60642
								294.2	0.01464	294.2	0.60642
								294.4	0.01464	294.4	0.60642
								294.6	0.01464	294.6	0.60642
								294.8	0.01464	294.8	0.60642
								295	0.01464	295	0.60642
								295.2	0.01464	295.2	0.60642
								295.4	0.01464	295.4	0.60642
								295.6	0.01464	295.6	0.60642
								295.8	0.01464	295.8	0.60642
								296	0.01464	296	0.60642
								296.2	0.01464	296.2	0.60642
								296.4	0.01464	296.4	0.60642
								296.6	0.01464	296.6	0.60642
								296.8	0.01464	296.8	0.60642
								297	0.01464	297	0.60642
								297.2	0.01463	297.2	0.60642
								297.4	0.01463	297.4	0.60642
								297.6	0.01463	297.6	0.60642
								297.8	0.01463	297.8	0.60642
								298	0.01463	298	0.60642
								298.2	0.01463	298.2	0.60642
								298.4	0.01463	298.4	0.60642
								298.6	0.01463	298.6	0.60642
								298.8	0.01463	298.8	0.6062
								299	0.01462	299	0.6062
								299.2	0.01462	299.2	0.6062
								299.4	0.01462	299.4	0.6062
								299.6	0.01462	299.6	0.6062
								299.8	0.01461	299.8	0.6062
								300	0.01461	300	0.6062
								300.2	0.01461	300.2	0.6062
								300.4	0.01461	300.4	0.60642
								300.6	0.01461	300.6	0.60642
								300.8	0.01461	300.8	0.60642
								301	0.01461	301	0.60642
								301.2	0.01461	301.2	0.60642
								301.4	0.01461	301.4	0.60642
								301.6	0.01461	301.6	0.60642
								301.8	0.01461	301.8	0.60642
								302	0.01461	302	0.60642
								302.2	0.01461	302.2	0.6062
								302.4	0.0146	302.4	0.6062
								302.6	0.0146	302.6	0.6062
								302.8	0.0146	302.8	0.6062
								303	0.0146	303	0.6062
								303.2	0.0146	303.2	0.60642
								303.4	0.0146	303.4	0.60642
								303.6	0.01459	303.6	0.60642
								303.8	0.01459	303.8	0.60642
								304	0.01459	304	0.60642
								304.2	0.01459	304.2	0.60642
								304.4	0.01459	304.4	0.60642
								304.6	0.01459	304.6	0.6062
								304.8	0.01459	304.8	0.6062
								305	0.01459	305	0.6062
								305.2	0.01459	305.2	0.6062
								305.4	0.01459	305.4	0.6062
								305.6	0.01459	305.6	0.6062
								305.8	0.01459	305.8	0.6062
								306	0.01459	306	0.6062
								306.2	0.01458	306.2	0.6062
								306.4	0.01458	306.4	0.6062
								306.6	0.01458	306.6	0.6062
								306.8	0.01458	306.8	0.6062
								307	0.01458	307	0.6062
								307.2	0.01458	307.2	0.6062
								307.4	0.01458	307.4	0.6062
								307.6	0.01457	307.6	0.6062
								307.8	0.01457	307.8	0.60642
								308	0.01457	308	0.60642
								308.2	0.01457	308.2	0.60642
								308.4	0.01457	308.4	0.60642
								308.6	0.01457	308.6	0.60642
								308.8	0.01456	308.8	0.60642
								309	0.01456	309	0.6062
								309.2	0.01456	309.2	0.6062
								309.4	0.01456	309.4	0.6062
								309.6	0.01456	309.6	0.6062
								309.8	0.01456	309.8	0.6062
								310	0.01456	310	0.6062
								310.2	0.01456	310.2	0.6062
								310.4	0.01456	310.4	0.60642
								310.6	0.01455	310.6	0.6062
								310.8	0.01455	310.8	0.6062
								311	0.01455	311	0.6062
								311.2	0.01455	311.2	0.6062
								311.4	0.01455	311.4	0.6062
								311.6	0.01455	311.6	0.6062
								311.8	0.01455	311.8	0.60642
								312	0.01455	312	0.6062
								312.2	0.01454	312.2	0.6062
								312.4	0.01454	312.4	0.6062
								312.6	0.01454	312.6	0.6062
								312.8	0.01454	312.8	0.60597
								313	0.01453	313	0.60597
								313.2	0.01453	313.2	0.60597
								313.4	0.01453	313.4	0.60597
								313.6	0.01453	313.6	0.60597
								313.8	0.01453	313.8	0.6062
								314	0.01453	314	0.60597
								314.2	0.01453	314.2	0.6062
								314.4	0.01453	314.4	0.60597
								314.6	0.01453	314.6	0.60597
								314.8	0.01452	314.8	0.6062
								315	0.01452	315	0.6062
								315.2	0.01452	315.2	0.6062
								315.4	0.01452	315.4	0.6062
								315.6	0.01452	315.6	0.6062
								315.8	0.01452	315.8	0.6062
								316	0.01452	316	0.6062
								316.2	0.01452	316.2	0.6062
								316.4	0.01451	316.4	0.60642
								316.6	0.01451	316.6	0.60642
								316.8	0.01451	316.8	0.60642
								317	0.01451	317	0.60642
								317.2	0.01451	317.2	0.60642
								317.4	0.01451	317.4	0.60642
								317.6	0.01451	317.6	0.60642
								317.8	0.01451	317.8	0.60642
								318	0.01451	318	0.60642
								318.2	0.01451	318.2	0.60642
								318.4	0.01451	318.4	0.6062
								318.6	0.0145	318.6	0.6062
								318.8	0.0145	318.8	0.6062
								319	0.0145	319	0.6062
								319.2	0.0145	319.2	0.6062
								319.4	0.0145	319.4	0.6062
								319.6	0.0145	319.6	0.6062
								319.8	0.0145	319.8	0.6062
								320	0.0145	320	0.6062
								320.2	0.01449	320.2	0.6062
								320.4	0.01449	320.4	0.6062
								320.6	0.01449	320.6	0.6062
								320.8	0.01448	320.8	0.6062
								321	0.01448	321	0.6062
								321.2	0.01448	321.2	0.6062
								321.4	0.01448	321.4	0.60642
								321.6	0.01448	321.6	0.6062
								321.8	0.01448	321.8	0.6062
								322	0.01448	322	0.6062
								322.2	0.01448	322.2	0.6062
								322.4	0.01448	322.4	0.6062
								322.6	0.01448	322.6	0.6062
								322.8	0.01448	322.8	0.6062
								323	0.01448	323	0.6062
								323.2	0.01448	323.2	0.60597
								323.4	0.01448	323.4	0.6062
								323.6	0.01448	323.6	0.60597
								323.8	0.01448	323.8	0.60597
								324	0.01448	324	0.60597
								324.2	0.01447	324.2	0.6062
								324.4	0.01447	324.4	0.6062
								324.6	0.01447	324.6	0.6062
								324.8	0.01447	324.8	0.60597
								325	0.01447	325	0.60597
								325.2	0.01447	325.2	0.60597
								325.4	0.01446	325.4	0.60597
								325.6	0.01446	325.6	0.6062
								325.8	0.01446	325.8	0.60597
								326	0.01446	326	0.6062
								326.2	0.01446	326.2	0.6062
								326.4	0.01446	326.4	0.60597
								326.6	0.01446	326.6	0.60597
								326.8	0.01446	326.8	0.60597
								327	0.01446	327	0.60597
								327.2	0.01446	327.2	0.60597
								327.4	0.01446	327.4	0.60597
								327.6	0.01446	327.6	0.60597
								327.8	0.01446	327.8	0.60597
								328	0.01446	328	0.60597
								328.2	0.01446	328.2	0.60574
								328.4	0.01445	328.4	0.60597
								328.6	0.01445	328.6	0.60597
								328.8	0.01445	328.8	0.60597
								329	0.01445	329	0.6062
								329.2	0.01445	329.2	0.6062
								329.4	0.01445	329.4	0.6062
								329.6	0.01445	329.6	0.6062
								329.8	0.01444	329.8	0.60597
								330	0.01444	330	0.60597
								330.2	0.01444	330.2	0.60597
								330.4	0.01444	330.4	0.60597
								330.6	0.01444	330.6	0.60597
								330.8	0.01444	330.8	0.60597
								331	0.01443	331	0.60597
								331.2	0.01443	331.2	0.60597
								331.4	0.01443	331.4	0.60597
								331.6	0.01443	331.6	0.60597
								331.8	0.01443	331.8	0.60597
								332	0.01443	332	0.60597
								332.2	0.01443	332.2	0.60597
								332.4	0.01443	332.4	0.60597
								332.6	0.01443	332.6	0.60597
								332.8	0.01443	332.8	0.60597
								333	0.01442	333	0.60597
								333.2	0.01442	333.2	0.60574
								333.4	0.01442	333.4	0.60574
								333.6	0.01442	333.6	0.60597
								333.8	0.01442	333.8	0.60597
								334	0.01442	334	0.60597
								334.2	0.01442	334.2	0.60597
								334.4	0.01442	334.4	0.60597
								334.6	0.01442	334.6	0.60597
								334.8	0.01442	334.8	0.60597
								335	0.01442	335	0.60597
								335.2	0.01442	335.2	0.60597
								335.4	0.01441	335.4	0.60597
								335.6	0.01441	335.6	0.60597
								335.8	0.01441	335.8	0.60597
								336	0.01441	336	0.60597
								336.2	0.01441	336.2	0.60597
								336.4	0.01441	336.4	0.60597
								336.6	0.01441	336.6	0.60597
								336.8	0.0144	336.8	0.60597
								337	0.0144	337	0.60597
								337.2	0.0144	337.2	0.60597
								337.4	0.0144	337.4	0.60597
								337.6	0.0144	337.6	0.60597
								337.8	0.0144	337.8	0.6062
								338	0.0144	338	0.6062
								338.2	0.0144	338.2	0.6062
								338.4	0.0144	338.4	0.6062
								338.6	0.01439	338.6	0.6062
								338.8	0.01439	338.8	0.60597
								339	0.01439	339	0.60597
								339.2	0.01439	339.2	0.60597
								339.4	0.01439	339.4	0.60597
								339.6	0.01439	339.6	0.60597
								339.8	0.01439	339.8	0.60597
								340	0.01439	340	0.60597
								340.2	0.01439	340.2	0.60597
								340.4	0.01439	340.4	0.60597
								340.6	0.01439	340.6	0.60597
								340.8	0.01439	340.8	0.60597
								341	0.01439	341	0.60597
								341.2	0.01439	341.2	0.60597
								341.4	0.01438	341.4	0.60597
								341.6	0.01438	341.6	0.60597
								341.8	0.01438	341.8	0.60597
								342	0.01438	342	0.60597
								342.2	0.01438	342.2	0.60597
								342.4	0.01438	342.4	0.60597
								342.6	0.01437	342.6	0.60597
								342.8	0.01437	342.8	0.60597
								343	0.01437	343	0.60597
								343.2	0.01437	343.2	0.60597
								343.4	0.01437	343.4	0.60597
								343.6	0.01437	343.6	0.60574
								343.8	0.01437	343.8	0.60574
								344	0.01437	344	0.60597
								344.2	0.01437	344.2	0.60597
								344.4	0.01437	344.4	0.60597
								344.6	0.01437	344.6	0.60597
								344.8	0.01437	344.8	0.60597
								345	0.01436	345	0.60597
								345.2	0.01436	345.2	0.60597
								345.4	0.01436	345.4	0.60597
								345.6	0.01436	345.6	0.60597
								345.8	0.01436	345.8	0.60597
								346	0.01436	346	0.6062
								346.2	0.01436	346.2	0.6062
								346.4	0.01436	346.4	0.6062
								346.6	0.01435	346.6	0.6062
								346.8	0.01435	346.8	0.6062
								347	0.01435	347	0.6062
								347.2	0.01435	347.2	0.6062
								347.4	0.01435	347.4	0.6062
								347.6	0.01435	347.6	0.6062
								347.8	0.01435	347.8	0.6062
								348	0.01435	348	0.6062
								348.2	0.01435	348.2	0.6062
								348.4	0.01435	348.4	0.6062
								348.6	0.01435	348.6	0.6062
								348.8	0.01434	348.8	0.6062
								349	0.01434	349	0.6062
								349.2	0.01434	349.2	0.6062
								349.4	0.01434	349.4	0.6062
								349.6	0.01434	349.6	0.6062
								349.8	0.01434	349.8	0.6062
								350	0.01434	350	0.60597
								350.2	0.01434	350.2	0.6062
								350.4	0.01433	350.4	0.6062
								350.6	0.01433	350.6	0.6062
								350.8	0.01433	350.8	0.6062
								351	0.01433	351	0.6062
								351.2	0.01433	351.2	0.6062
								351.4	0.01433	351.4	0.6062
								351.6	0.01432	351.6	0.6062
								351.8	0.01432	351.8	0.6062
								352	0.01432	352	0.6062
								352.2	0.01432	352.2	0.6062
								352.4	0.01432	352.4	0.6062
								352.6	0.01432	352.6	0.6062
								352.8	0.01432	352.8	0.60597
								353	0.01432	353	0.60597
								353.2	0.01432	353.2	0.60597
								353.4	0.01431	353.4	0.60597
								353.6	0.01431	353.6	0.60597
								353.8	0.01431	353.8	0.60597
								354	0.01431	354	0.60597
								354.2	0.01431	354.2	0.60597
								354.4	0.01431	354.4	0.60597
								354.6	0.01431	354.6	0.60597
								354.8	0.01431	354.8	0.60597
								355	0.01431	355	0.60597
								355.2	0.01431	355.2	0.60597
								355.4	0.01431	355.4	0.60597
								355.6	0.01431	355.6	0.60597
								355.8	0.0143	355.8	0.60597
								356	0.0143	356	0.60597
								356.2	0.0143	356.2	0.60597
								356.4	0.0143	356.4	0.60597
								356.6	0.0143	356.6	0.60574
								356.8	0.0143	356.8	0.60597
								357	0.0143	357	0.60597
								357.2	0.01429	357.2	0.60597
								357.4	0.01429	357.4	0.60597
								357.6	0.01429	357.6	0.60597
								357.8	0.01429	357.8	0.60597
								358	0.01429	358	0.60597
								358.2	0.01429	358.2	0.6062
								358.4	0.01429	358.4	0.6062
								358.6	0.01429	358.6	0.6062
								358.8	0.01429	358.8	0.6062
								359	0.01429	359	0.6062
								359.2	0.01429	359.2	0.6062
								359.4	0.01429	359.4	0.60642
								359.6	0.01429	359.6	0.6062
								359.8	0.01429	359.8	0.6062
								360	0.01429	360	0.6062
								360.2	0.01429	360.2	0.60642
								360.4	0.01428	360.4	0.60642
								360.6	0.01428	360.6	0.6062
								360.8	0.01428	360.8	0.6062
								361	0.01428	361	0.6062
								361.2	0.01428	361.2	0.6062
								361.4	0.01428	361.4	0.6062
								361.6	0.01428	361.6	0.6062
								361.8	0.01428	361.8	0.60597
								362	0.01428	362	0.60597
								362.2	0.01428	362.2	0.60597
								362.4	0.01428	362.4	0.60597
								362.6	0.01427	362.6	0.60597
								362.8	0.01427	362.8	0.60597
								363	0.01427	363	0.60597
								363.2	0.01427	363.2	0.60597
								363.4	0.01427	363.4	0.60597
								363.6	0.01427	363.6	0.60597
								363.8	0.01427	363.8	0.60597
								364	0.01427	364	0.60597
								364.2	0.01427	364.2	0.60597
								364.4	0.01427	364.4	0.60597
								364.6	0.01427	364.6	0.6062
								364.8	0.01427	364.8	0.60597
								365	0.01427	365	0.60597
								365.2	0.01427	365.2	0.60597
								365.4	0.01427	365.4	0.60597
								365.6	0.01427	365.6	0.60597
								365.8	0.01426	365.8	0.60597
								366	0.01426	366	0.60597
								366.2	0.01426	366.2	0.60597
								366.4	0.01426	366.4	0.60597
								366.6	0.01426	366.6	0.60597
								366.8	0.01426	366.8	0.60597
								367	0.01426	367	0.60597
								367.2	0.01426	367.2	0.60597
								367.4	0.01426	367.4	0.60597
								367.6	0.01426	367.6	0.60597
								367.8	0.01426	367.8	0.60597
								368	0.01426	368	0.60597
								368.2	0.01426	368.2	0.60597
								368.4	0.01425	368.4	0.60597
								368.6	0.01425	368.6	0.60597
								368.8	0.01425	368.8	0.60597
								369	0.01425	369	0.60597
								369.2	0.01425	369.2	0.60597
								369.4	0.01425	369.4	0.60597
								369.6	0.01425	369.6	0.60597
								369.8	0.01425	369.8	0.60574
								370	0.01425	370	0.60597
								370.2	0.01425	370.2	0.60597
								370.4	0.01425	370.4	0.60597
								370.6	0.01425	370.6	0.60597
								370.8	0.01425	370.8	0.60597
								371	0.01424	371	0.60597
								371.2	0.01424	371.2	0.60597
								371.4	0.01424	371.4	0.60597
								371.6	0.01424	371.6	0.60597
								371.8	0.01424	371.8	0.60597
								372	0.01424	372	0.60597
								372.2	0.01424	372.2	0.6062
								372.4	0.01424	372.4	0.60597
								372.6	0.01424	372.6	0.60597
								372.8	0.01423	372.8	0.60597
								373	0.01423	373	0.60597
								373.2	0.01423	373.2	0.60597
								373.4	0.01423	373.4	0.60597
								373.6	0.01423	373.6	0.60597
								373.8	0.01423	373.8	0.60597
								374	0.01423	374	0.60597
								374.2	0.01423	374.2	0.60597
								374.4	0.01423	374.4	0.60597
								374.6	0.01422	374.6	0.60597
								374.8	0.01422	374.8	0.6062
								375	0.01422	375	0.6062
								375.2	0.01421	375.2	0.6062
								375.4	0.01421	375.4	0.6062
								375.6	0.01421	375.6	0.6062
								375.8	0.01421	375.8	0.60642
								376	0.01421	376	0.60642
								376.2	0.01421	376.2	0.60642
								376.4	0.01421	376.4	0.6062
								376.6	0.01421	376.6	0.6062
								376.8	0.01421	376.8	0.6062
								377	0.01421	377	0.6062
								377.2	0.01421	377.2	0.6062
								377.4	0.01421	377.4	0.6062
								377.6	0.0142	377.6	0.6062
								377.8	0.0142	377.8	0.6062
								378	0.0142	378	0.6062
								378.2	0.0142	378.2	0.6062
								378.4	0.0142	378.4	0.60597
								378.6	0.0142	378.6	0.6062
								378.8	0.0142	378.8	0.6062
								379	0.0142	379	0.60597
								379.2	0.01419	379.2	0.60597
								379.4	0.01419	379.4	0.60597
								379.6	0.01419	379.6	0.60597
								379.8	0.01419	379.8	0.6062
								380	0.01419	380	0.6062
								380.2	0.01419	380.2	0.6062
								380.4	0.01419	380.4	0.6062
								380.6	0.01419	380.6	0.6062
								380.8	0.01419	380.8	0.6062
								381	0.01419	381	0.6062
								381.2	0.01418	381.2	0.6062
								381.4	0.01419	381.4	0.6062
								381.6	0.01418	381.6	0.6062
								381.8	0.01418	381.8	0.6062
								382	0.01418	382	0.6062
								382.2	0.01418	382.2	0.60597
								382.4	0.01419	382.4	0.6062
								382.6	0.01418	382.6	0.60597
								382.8	0.01418	382.8	0.60597
								383	0.01418	383	0.60597
								383.2	0.01418	383.2	0.60597
								383.4	0.01418	383.4	0.60597
								383.6	0.01418	383.6	0.60597
								383.8	0.01418	383.8	0.60597
								384	0.01418	384	0.60597
								384.2	0.01418	384.2	0.60597
								384.4	0.01418	384.4	0.60597
								384.6	0.01417	384.6	0.60597
								384.8	0.01417	384.8	0.60597
								385	0.01417	385	0.60597
								385.2	0.01417	385.2	0.60597
								385.4	0.01417	385.4	0.60597
								385.6	0.01417	385.6	0.60574
								385.8	0.01417	385.8	0.60597
								386	0.01417	386	0.60597
								386.2	0.01417	386.2	0.60597
								386.4	0.01417	386.4	0.60597
								386.6	0.01417	386.6	0.60597
								386.8	0.01417	386.8	0.60597
								387	0.01417	387	0.60597
								387.2	0.01417	387.2	0.60597
								387.4	0.01417	387.4	0.60597
								387.6	0.01416	387.6	0.60597
								387.8	0.01416	387.8	0.60597
								388	0.01416	388	0.60597
								388.2	0.01416	388.2	0.60597
								388.4	0.01416	388.4	0.60597
								388.6	0.01416	388.6	0.60597
								388.8	0.01416	388.8	0.60597
								389	0.01416	389	0.60597
								389.2	0.01416	389.2	0.60597
								389.4	0.01416	389.4	0.60597
								389.6	0.01416	389.6	0.60597
								389.8	0.01416	389.8	0.60597
								390	0.01416	390	0.60597
								390.2	0.01415	390.2	0.60574
								390.4	0.01415	390.4	0.60597
								390.6	0.01415	390.6	0.60574
								390.8	0.01415	390.8	0.60574
								391	0.01414	391	0.60574
								391.2	0.01414	391.2	0.60574
								391.4	0.01414	391.4	0.60574
								391.6	0.01414	391.6	0.60574
								391.8	0.01414	391.8	0.60574
								392	0.01414	392	0.60574
								392.2	0.01414	392.2	0.60574
								392.4	0.01414	392.4	0.60574
								392.6	0.01414	392.6	0.60574
								392.8	0.01413	392.8	0.60574
								393	0.01413	393	0.60574
								393.2	0.01413	393.2	0.60574
								393.4	0.01413	393.4	0.60574
								393.6	0.01413	393.6	0.60574
								393.8	0.01413	393.8	0.60574
								394	0.01413	394	0.60574
								394.2	0.01413	394.2	0.60574
								394.4	0.01413	394.4	0.60574
								394.6	0.01413	394.6	0.60574
								394.8	0.01413	394.8	0.60574
								395	0.01413	395	0.60574
								395.2	0.01412	395.2	0.60574
								395.4	0.01412	395.4	0.60574
								395.6	0.01412	395.6	0.60574
								395.8	0.01412	395.8	0.60574
								396	0.01412	396	0.60574
								396.2	0.01412	396.2	0.60574
								396.4	0.01412	396.4	0.60574
								396.6	0.01412	396.6	0.60551
								396.8	0.01412	396.8	0.60551
								397	0.01412	397	0.60574
								397.2	0.01412	397.2	0.60574
								397.4	0.01412	397.4	0.60574
								397.6	0.01412	397.6	0.60574
								397.8	0.01411	397.8	0.60574
								398	0.01411	398	0.60574
								398.2	0.01411	398.2	0.60574
								398.4	0.01411	398.4	0.60574
								398.6	0.01411	398.6	0.60574
								398.8	0.01411	398.8	0.60574
								399	0.01411	399	0.60574
								399.2	0.01411	399.2	0.60574
[truncated: 1,289 more rows]

## Sheet: Fig. 5
Fig. 5b										Fig. 5c						Fig. 5d
PVCg		CEC/PVCg		PDMS		VHB4910				PVCg		CEC/PVCg					VHB		PVCg		CEC/PVCg		PDMS
Electric field /V/μm	Area strain /%	Electric field /V/μm	Area strain /%	Electric field /V/μm	Area strain /%	Electric field /V/μm	Area strain /%			Time /s	Displacement /mm	Time /s	Displacement /mm			Time /s	Relative displacement shift /%	yEr±	Relative displacement shift /%	yEr±	Relative displacement shift /%	yEr±	Relative displacement shift /%	yEr±
5.45	0.81	5.45	1.46	5.85	0.6536	9.09	0			0	0.00265	0	0.00476			200	83.51	4.1	31.99	1.345	4.76	2.38	2.61	0.26
6.36	1.01	6.36	2.58	6.65	0.87	12.5	0.71859			0.02	0.00265	0.02	0.00476			400	104.64	4.61	43.25	4.535	4.44	3.81	2.73	1.45
7.28	1.46	7.28	4.61	7.45	1.26504	15	1.08574			0.04	0.00265	0.04	0.00476			600	118.56	4.1	49.3	7.365	5.83	4.485	5.31	0.96
8.17	2.12	8.17	6.95	8.39	1.551	17.5	1.72917			0.06	0.00265	0.06	0.17936			800	128.85	5.15	52.66	6.685	5.74	5.265	4	0.5
9.09	3.15	9.09	12.22	9.07	2.43771	20	2.50822			0.08	-0.0053	0.08	0.37142			1000	136.09	5.13	59.4	3.75	7.78	4.22	5.7	1.9
						22.5	3.45405			0.1	0.03445	0.1	0.5984
										0.12	0.0901	0.12	0.82538
										0.14	0.14575	0.14	1.05236
										0.16	0.2173	0.16	1.27934
										0.18	0.2809	0.18	1.52378
										0.2	0.3445	0.2	1.76822
										0.22	0.41605	0.22	1.9952
										0.24	0.47965	0.24	2.23964
										0.26	0.5512	0.26	2.48408
										0.28	0.62275	0.28	2.72852
										0.3	0.68635	0.3	2.9555
										0.32	0.7579	0.32	3.00788
										0.34	0.82945	0.34	3.02534
										0.36	0.8533	0.36	3.06026
										0.38	0.86125	0.38	3.07772
										0.4	0.8692	0.4	3.07772
										0.42	0.8692	0.42	3.09518
										0.44	0.87715	0.44	3.11264
										0.46	0.8851	0.46	3.11264
										0.48	0.8851	0.48	3.1301
										0.5	0.8851	0.5	3.1301
										0.52	0.89305	0.52	3.14756
										0.54	0.89305	0.54	3.14756
										0.56	0.89305	0.56	3.11264
										0.58	0.901	0.58	2.90312
										0.6	0.89305	0.6	2.67614
										0.62	0.82945	0.62	2.46662
										0.64	0.76585	0.64	2.23964
										0.66	0.70225	0.66	2.01266
										0.68	0.63865	0.68	1.76822
										0.7	0.57505	0.7	1.54124
										0.72	0.5035	0.72	1.2968
										0.74	0.4399	0.74	1.06982
										0.76	0.36835	0.76	0.82538
										0.78	0.2968	0.78	0.58094
										0.8	0.2332	0.8	0.3365
										0.82	0.16165	0.82	0.17936
										0.84	0.0901	0.84	0.1619
										0.86	0.0424	0.86	0.14444
										0.88	0.0265	0.88	0.12698
										0.9	0.0265	0.9	0.10952
										0.92	0.01855	0.92	0.09206
										0.94	0.0106	0.94	0.09206
										0.96	0.0106	0.96	0.0746
										0.98	0.00265	0.98	0.0746
										1	0.00265	1	0.05714
										1.02	-0.0053	1.02	0.05714
										1.04	-0.0053	1.04	0.05714
										1.06	-0.0053	1.06	0.03968
										1.08	-0.0053	1.08	0.21428
										1.1	-0.01325	1.1	0.40634
										1.12	0.01855	1.12	0.61586
										1.14	0.08215	1.14	0.84284
										1.16	0.1378	1.16	1.06982
										1.18	0.2014	1.18	1.2968
										1.2	0.27295	1.2	1.54124
										1.22	0.33655	1.22	1.76822
										1.24	0.40015	1.24	2.01266
										1.26	0.4717	1.26	2.2571
										1.28	0.5353	1.28	2.48408
										1.3	0.60685	1.3	2.72852
										1.32	0.6784	1.32	2.9555
										1.34	0.74995	1.34	3.00788
										1.36	0.8215	1.36	3.0428
										1.38	0.84535	1.38	3.06026
										1.4	0.8533	1.4	3.09518
										1.42	0.86125	1.42	3.09518
										1.44	0.8692	1.44	3.11264
										1.46	0.8692	1.46	3.1301
										1.48	0.87715	1.48	3.1301
										1.5	0.87715	1.5	3.14756
										1.52	0.8851	1.52	3.14756
										1.54	0.8851	1.54	3.16502
										1.56	0.8851	1.56	3.16502
										1.58	0.8851	1.58	3.14756
										1.6	0.89305	1.6	2.92058
										1.62	0.89305	1.62	2.6936
										1.64	0.82945	1.64	2.46662
										1.66	0.76585	1.66	2.23964
										1.68	0.70225	1.68	2.01266
										1.7	0.63865	1.7	1.76822
										1.72	0.57505	1.72	1.52378
										1.74	0.5035	1.74	1.27934
										1.76	0.4399	1.76	1.05236
										1.78	0.3763	1.78	0.80792
										1.8	0.30475	1.8	0.56348
										1.82	0.2332	1.82	0.31904
										1.84	0.1696	1.84	0.14444
										1.86	0.09805	1.86	0.12698
										1.88	0.0424	1.88	0.10952
										1.9	0.03445	1.9	0.09206
										1.92	0.03445	1.92	0.0746
										1.94	0.0265	1.94	0.05714
										1.96	0.01855	1.96	0.05714
										1.98	0.01855	1.98	0.03968
										2	0.01855	2	0.03968
										2.02	0.0106	2.02	0.02222
										2.04	0.0106	2.04	0.02222
										2.06	0.00265	2.06	0.00476
										2.08	0.00265	2.08	0.00476
										2.1	0.00265	2.1	0.1619
										2.12	0.00265	2.12	0.37142
										2.14	0.03445	2.14	0.58094
										2.16	0.08215	2.16	0.80792
										2.18	0.14575	2.18	1.0349
										2.2	0.20935	2.2	1.26188
										2.22	0.27295	2.22	1.50632
										2.24	0.33655	2.24	1.7333
										2.26	0.4081	2.26	1.97774
										2.28	0.4717	2.28	2.22218
										2.3	0.54325	2.3	2.44916
										2.32	0.60685	2.32	2.6936
										2.34	0.6784	2.34	2.93804
										2.36	0.742	2.36	2.99042
										2.38	0.81355	2.38	3.02534
										2.4	0.8374	2.4	3.0428
										2.42	0.84535	2.42	3.06026
										2.44	0.8533	2.44	3.07772
										2.46	0.86125	2.46	3.09518
										2.48	0.86125	2.48	3.09518
										2.5	0.8692	2.5	3.11264
										2.52	0.8692	2.52	3.11264
										2.54	0.87715	2.54	3.1301
										2.56	0.87715	2.56	3.1301
										2.58	0.87715	2.58	3.14756
										2.6	0.8851	2.6	3.1301
										2.62	0.8851	2.62	2.90312
										2.64	0.8851	2.64	2.6936
										2.66	0.8215	2.66	2.46662
										2.68	0.7579	2.68	2.2571
										2.7	0.6943	2.7	2.01266
										2.72	0.6307	2.72	1.78568
										2.74	0.5671	2.74	1.5587
										2.76	0.49555	2.76	1.31426
										2.78	0.43195	2.78	1.06982
										2.8	0.3604	2.8	0.84284
										2.82	0.2968	2.82	0.5984
										2.84	0.22525	2.84	0.35396
										2.86	0.1537	2.86	0.17936
										2.88	0.0901	2.88	0.1619
										2.9	0.03445	2.9	0.14444
										2.92	0.0265	2.92	0.12698
										2.94	0.01855	2.94	0.10952
										2.96	0.0106	2.96	0.09206
										2.98	0.0106	2.98	0.09206
										3	0.00265	3	0.0746
										3.02	0.00265	3.02	0.0746
										3.04	-0.0053	3.04	0.05714
										3.06	-0.0053	3.06	0.05714
										3.08	-0.0053	3.08	0.03968
										3.1	-0.0053	3.1	0.03968
										3.12	-0.01325	3.12	0.19682
										3.14	-0.01325	3.14	0.40634
										3.16	0.0106	3.16	0.61586
										3.18	0.06625	3.18	0.84284
										3.2	0.12985	3.2	1.06982
										3.22	0.19345	3.22	1.2968
										3.24	0.25705	3.24	1.52378
										3.26	0.3286	3.26	1.76822
										3.28	0.3922	3.28	1.9952
										3.3	0.4558	3.3	2.23964
										3.32	0.52735	3.32	2.48408
										3.34	0.59095	3.34	2.72852
										3.36	0.6625	3.36	2.9555
										3.38	0.73405	3.38	3.00788
										3.4	0.8056	3.4	3.02534
										3.42	0.82945	3.42	3.06026
										3.44	0.84535	3.44	3.07772
										3.46	0.8533	3.46	3.09518
										3.48	0.8533	3.48	3.09518
										3.5	0.86125	3.5	3.11264
										3.52	0.8692	3.52	3.1301
										3.54	0.8692	3.54	3.1301
										3.56	0.87715	3.56	3.14756
										3.58	0.87715	3.58	3.14756
										3.6	0.87715	3.6	3.14756
										3.62	0.8851	3.62	3.1301
										3.64	0.8851	3.64	2.90312
										3.66	0.8851	3.66	2.6936
										3.68	0.8215	3.68	2.46662
										3.7	0.7579	3.7	2.23964
										3.72	0.6943	3.72	2.01266
										3.74	0.6307	3.74	1.78568
										3.76	0.55915	3.76	1.54124
										3.78	0.49555	3.78	1.31426
										3.8	0.424	3.8	1.06982
										3.82	0.3604	3.82	0.84284
										3.84	0.28885	3.84	0.5984
										3.86	0.22525	3.86	0.35396
										3.88	0.1537	3.88	0.17936
										3.9	0.08215	3.9	0.1619
										3.92	0.0265	3.92	0.14444
										3.94	0.01855	3.94	0.12698
										3.96	0.0106	3.96	0.10952
										3.98	0.00265	3.98	0.09206
										4	0.00265	4	0.09206
										4.02	-0.0053	4.02	0.0746
										4.04	-0.0053	4.04	0.0746
										4.06	-0.0053	4.06	0.0746
										4.08	-0.01325	4.08	0.05714
										4.1	-0.01325	4.1	0.05714
										4.12	-0.01325	4.12	0.03968
										4.14	-0.01325	4.14	0.19682
										4.16	-0.0212	4.16	0.40634
										4.18	0.0106	4.18	0.61586
										4.2	0.06625	4.2	0.84284
										4.22	0.12985	4.22	1.06982
										4.24	0.19345	4.24	1.2968
										4.26	0.25705	4.26	1.52378
										4.28	0.3286	4.28	1.76822
										4.3	0.3922	4.3	2.01266
										4.32	0.46375	4.32	2.23964
										4.34	0.52735	4.34	2.48408
										4.36	0.5989	4.36	2.72852
										4.38	0.67045	4.38	2.9555
										4.4	0.73405	4.4	3.00788
										4.42	0.8056	4.42	3.0428
										4.44	0.82945	4.44	3.07772
										4.46	0.84535	4.46	3.07772
										4.48	0.8533	4.48	3.09518
										4.5	0.8533	4.5	3.11264
										4.52	0.86125	4.52	3.1301
										4.54	0.86125	4.54	3.1301
										4.56	0.86125	4.56	3.14756
										4.58	0.8692	4.58	3.14756
										4.6	0.8692	4.6	3.14756
										4.62	0.8692	4.62	3.16502
										4.64	0.8692	4.64	3.14756
										4.66	0.8692	4.66	2.92058
										4.68	0.8692	4.68	2.6936
										4.7	0.81355	4.7	2.48408
										4.72	0.74995	4.72	2.23964
										4.74	0.6943	4.74	2.01266
										4.76	0.62275	4.76	1.78568
										4.78	0.55915	4.78	1.54124
										4.8	0.49555	4.8	1.2968
										4.82	0.43195	4.82	1.05236
										4.84	0.3604	4.84	0.80792
										4.86	0.2968	4.86	0.56348
										4.88	0.22525	4.88	0.31904
										4.9	0.16165	4.9	0.14444
										4.92	0.0901	4.92	0.12698
										4.94	0.03445	4.94	0.10952
										4.96	0.0265	4.96	0.09206
										4.98	0.0265	4.98	0.0746
										5	0.01855	5	0.05714
										5.02	0.0106	5.02	0.05714
										5.04	0.0106	5.04	0.03968
										5.06	0.00265	5.06	0.03968
										5.08	0.00265	5.08	0.03968
										5.1	0.00265	5.1	0.02222
										5.12	0.00265	5.12	0.02222
										5.14	-0.0053	5.14	0.00476
										5.16	-0.0053	5.16	0.1619
										5.18	-0.01325	5.18	0.35396
										5.2	0.01855	5.2	0.58094
										5.22	0.0742	5.22	0.80792
										5.24	0.1378	5.24	1.0349
										5.26	0.19345	5.26	1.26188
										5.28	0.25705	5.28	1.48886
										5.3	0.3286	5.3	1.7333
										5.32	0.3922	5.32	1.96028
										5.34	0.4558	5.34	2.20472
										5.36	0.52735	5.36	2.44916
										5.38	0.59095	5.38	2.6936
										5.4	0.6625	5.4	2.92058
										5.42	0.7261	5.42	2.99042
										5.44	0.79765	5.44	3.02534
										5.46	0.82945	5.46	3.0428
										5.48	0.8374	5.48	3.06026
										5.5	0.84535	5.5	3.07772
										5.52	0.8533	5.52	3.09518
										5.54	0.8533	5.54	3.09518
										5.56	0.86125	5.56	3.11264
										5.58	0.86125	5.58	3.1301
										5.6	0.86125	5.6	3.1301
										5.62	0.8692	5.62	3.1301
										5.64	0.8692	5.64	3.14756
										5.66	0.8692	5.66	3.02534
										5.68	0.87715	5.68	2.81582
										5.7	0.87715	5.7	2.58884
										5.72	0.81355	5.72	2.36186
										5.74	0.7579	5.74	2.13488
										5.76	0.6943	5.76	1.89044
										5.78	0.6307	5.78	1.66346
										5.8	0.55915	5.8	1.41902
										5.82	0.49555	5.82	1.19204
										5.84	0.43195	5.84	0.9476
										5.86	0.3604	5.86	0.70316
										5.88	0.2968	5.88	0.45872
										5.9	0.22525	5.9	0.21428
										5.92	0.1537	5.92	0.1619
										5.94	0.08215	5.94	0.12698
										5.96	0.0265	5.96	0.10952
										5.98	0.01855	5.98	0.09206
										6	0.0106	6	0.0746
										6.02	0.00265	6.02	0.0746
										6.04	-0.0053	6.04	0.05714
										6.06	-0.0053	6.06	0.03968
										6.08	-0.0053	6.08	0.03968
										6.1	-0.01325	6.1	0.03968
										6.12	-0.01325	6.12	0.02222
										6.14	-0.0212	6.14	0.02222
										6.16	-0.0212	6.16	0.00476
										6.18	-0.0212	6.18	0.14444
										6.2	-0.0212	6.2	0.35396
										6.22	0.00265	6.22	0.56348
										6.24	0.0583	6.24	0.79046
										6.26	0.1219	6.26	1.01744
										6.28	0.1855	6.28	1.24442
										6.3	0.2491	6.3	1.48886
										6.32	0.3127	6.32	1.71584
										6.34	0.3763	6.34	1.96028
										6.36	0.44785	6.36	2.20472
										6.38	0.5194	6.38	2.4317
										6.4	0.583	6.4	2.67614
										6.42	0.65455	6.42	2.92058
										6.44	0.71815	6.44	2.99042
										6.46	0.7897	6.46	3.02534
										6.48	0.8215	6.48	3.0428
										6.5	0.8374	6.5	3.06026
										6.52	0.84535	6.52	3.07772
										6.54	0.84535	6.54	3.09518
										6.56	0.8533	6.56	3.09518
										6.58	0.8533	6.58	3.11264
										6.6	0.86125	6.6	3.11264
										6.62	0.86125	6.62	3.1301
										6.64	0.86125	6.64	3.1301
										6.66	0.8692	6.66	3.14756
										6.68	0.8692	6.68	3.00788
										6.7	0.8692	6.7	2.79836
										6.72	0.8692	6.72	2.57138
										6.74	0.81355	6.74	2.3444
										6.76	0.7579	6.76	2.11742
										6.78	0.6943	6.78	1.89044
										6.8	0.6307	6.8	1.646
										6.82	0.5671	6.82	1.40156
										6.84	0.49555	6.84	1.17458
										6.86	0.43195	6.86	0.93014
										6.88	0.3604	6.88	0.6857
										6.9	0.2968	6.9	0.44126
										6.92	0.22525	6.92	0.19682
										6.94	0.16165	6.94	0.14444
										6.96	0.0901	6.96	0.10952
										6.98	0.0265	6.98	0.09206
										7	0.0265	7	0.0746
										7.02	0.01855	7.02	0.05714
										7.04	0.0106	7.04	0.05714
										7.06	0.00265	7.06	0.03968
										7.08	0.00265	7.08	0.02222
										7.1	-0.0053	7.1	0.02222
										7.12	-0.0053	7.12	0.02222
										7.14	-0.0053	7.14	0.00476
										7.16	-0.0053	7.16	0.00476
										7.18	-0.01325	7.18	-0.0127
										7.2	-0.01325	7.2	0.14444
										7.22	-0.01325	7.22	0.3365
										7.24	0.0106	7.24	0.56348
										7.26	0.06625	7.26	0.79046
										7.28	0.12985	7.28	1.01744
										7.3	0.1855	7.3	1.24442
										7.32	0.2491	7.32	1.4714
										7.34	0.32065	7.34	1.71584
										7.36	0.38425	7.36	1.96028
										7.38	0.44785	7.38	2.20472
										7.4	0.51145	7.4	2.4317
										7.42	0.583	7.42	2.67614
										7.44	0.6466	7.44	2.92058
										7.46	0.71815	7.46	2.99042
										7.48	0.7897	7.48	3.02534
										7.5	0.8215	7.5	3.0428
										7.52	0.82945	7.52	3.06026
										7.54	0.8374	7.54	3.07772
										7.56	0.84535	7.56	3.09518
										7.58	0.84535	7.58	3.09518
										7.6	0.8533	7.6	3.11264
										7.62	0.8533	7.62	3.1301
										7.64	0.86125	7.64	3.1301
										7.66	0.86125	7.66	3.1301
										7.68	0.86125	7.68	3.14756
										7.7	0.8692	7.7	3.02534
										7.72	0.8692	7.72	2.81582
										7.74	0.8692	7.74	2.6063
										7.76	0.81355	7.76	2.37932
										7.78	0.74995	7.78	2.15234
										7.8	0.6943	7.8	1.9079
										7.82	0.6307	7.82	1.68092
										7.84	0.5671	7.84	1.45394
										7.86	0.49555	7.86	1.2095
										7.88	0.43195	7.88	0.98252
										7.9	0.36835	7.9	0.73808
										7.92	0.2968	7.92	0.49364
										7.94	0.2332	7.94	0.2492
										7.96	0.16165	7.96	0.19682
										7.98	0.0901	7.98	0.14444
										8	0.03445	8	0.12698
										8.02	0.0265	8.02	0.12698
										8.04	0.01855	8.04	0.10952
										8.06	0.0106	8.06	0.09206
										8.08	0.00265	8.08	0.09206
										8.1	0.00265	8.1	0.0746
										8.12	-0.0053	8.12	0.0746
										8.14	-0.0053	8.14	0.0746
										8.16	-0.01325	8.16	0.05714
										8.18	-0.01325	8.18	0.05714
										8.2	-0.01325	8.2	0.05714
										8.22	-0.01325	8.22	0.19682
										8.24	-0.0212	8.24	0.38888
										8.26	0.00265	8.26	0.5984
										8.28	0.0583	8.28	0.82538
										8.3	0.1219	8.3	1.05236
										8.32	0.1855	8.32	1.27934
										8.34	0.2491	8.34	1.50632
										8.36	0.3127	8.36	1.75076
										8.38	0.38425	8.38	1.97774
										8.4	0.44785	8.4	2.22218
										8.42	0.5194	8.42	2.44916
										8.44	0.583	8.44	2.6936
										8.46	0.6466	8.46	2.93804
										8.48	0.71815	8.48	2.99042
										8.5	0.7897	8.5	3.02534
										8.52	0.8215	8.52	3.06026
										8.54	0.82945	8.54	3.07772
										8.56	0.8374	8.56	3.09518
										8.58	0.84535	8.58	3.09518
										8.6	0.84535	8.6	3.11264
										8.62	0.8533	8.62	3.11264
										8.64	0.8533	8.64	3.1301
										8.66	0.86125	8.66	3.1301
										8.68	0.86125	8.68	3.14756
										8.7	0.86125	8.7	3.14756
										8.72	0.8692	8.72	3.0428
										8.74	0.8692	8.74	2.83328
										8.76	0.8692	8.76	2.6063
										8.78	0.81355	8.78	2.36186
										8.8	0.74995	8.8	2.13488
										8.82	0.68635	8.82	1.9079
										8.84	0.62275	8.84	1.68092
										8.86	0.5512	8.86	1.43648
										8.88	0.4876	8.88	1.19204
										8.9	0.424	8.9	0.96506
										8.92	0.35245	8.92	0.72062
										8.94	0.2809	8.94	0.47618
										8.96	0.2173	8.96	0.23174
										8.98	0.14575	8.98	0.1619
										9	0.0742	9	0.12698
										9.02	0.01855	9.02	0.10952
										9.04	0.0106	9.04	0.09206
										9.06	0.00265	9.06	0.0746
										9.08	-0.0053	9.08	0.0746
										9.1	-0.0053	9.1	0.05714
										9.12	-0.01325	9.12	0.05714
										9.14	-0.01325	9.14	0.03968
										9.16	-0.0212	9.16	0.03968
										9.18	-0.0212	9.18	0.03968
										9.2	-0.0212	9.2	0.03968
										9.22	-0.02915	9.22	0.02222
										9.24	-0.02915	9.24	0.1619
										9.26	-0.02915	9.26	0.35396
										9.28	-0.0053	9.28	0.58094
										9.3	0.05035	9.3	0.80792
										9.32	0.106	9.32	1.0349
										9.34	0.1696	9.34	1.26188
										9.36	0.2332	9.36	1.48886
										9.38	0.2968	9.38	1.7333
										9.4	0.36835	9.4	1.96028
										9.42	0.43195	9.42	2.20472
										9.44	0.49555	9.44	2.44916
										9.46	0.5671	9.46	2.6936
										9.48	0.63865	9.48	2.92058
										9.5	0.70225	9.5	2.99042
										9.52	0.7738	9.52	3.02534
										9.54	0.8056	9.54	3.06026
										9.56	0.8215	9.56	3.07772
										9.58	0.82945	9.58	3.07772
										9.6	0.8374	9.6	3.09518
										9.62	0.8374	9.62	3.11264
										9.64	0.84535	9.64	3.11264
										9.66	0.84535	9.66	3.11264
										9.68	0.8533	9.68	3.1301
										9.7	0.8533	9.7	3.1301
										9.72	0.8533	9.72	3.14756
										9.74	0.86125	9.74	3.0428
										9.76	0.86125	9.76	2.83328
										9.78	0.86125	9.78	2.6063
										9.8	0.8056	9.8	2.37932
										9.82	0.74995	9.82	2.15234
										9.84	0.68635	9.84	1.92536
										9.86	0.62275	9.86	1.69838
										9.88	0.55915	9.88	1.4714
										9.9	0.4876	9.9	1.22696
										9.92	0.424	9.92	0.99998
										9.94	0.3604	9.94	0.75554
										9.96	0.28885	9.96	0.5111
										9.98	0.22525	9.98	0.26666
										10	0.1537	10	0.19682
										10.02	0.0901	10.02	0.1619
										10.04	0.0265	10.04	0.12698
										10.06	0.01855	10.06	0.12698
										10.08	0.0106	10.08	0.10952
										10.1	0.00265	10.1	0.10952
										10.12	-0.0053	10.12	0.09206
										10.14	-0.0053	10.14	0.09206
										10.16	-0.0053	10.16	0.0746
										10.18	-0.01325	10.18	0.0746
										10.2	-0.0212	10.2	0.05714
										10.22	-0.0212	10.22	0.05714
										10.24	-0.0212	10.24	0.05714
										10.26	-0.0212	10.26	0.17936
										10.28	-0.02915	10.28	0.37142
										10.3	-0.0053	10.3	0.58094
										10.32	0.05035	10.32	0.80792
										10.34	0.106	10.34	1.0349
										10.36	0.1696	10.36	1.26188
										10.38	0.2332	10.38	1.48886
										10.4	0.2968	10.4	1.7333
										10.42	0.36835	10.42	1.96028
										10.44	0.43195	10.44	2.20472
										10.46	0.5035	10.46	2.4317
										10.48	0.5671	10.48	2.67614
										10.5	0.63865	10.5	2.92058
										10.52	0.70225	10.52	2.99042
										10.54	0.7738	10.54	3.02534
										10.56	0.81355	10.56	3.0428
										10.58	0.8215	10.58	3.06026
										10.6	0.82945	10.6	3.07772
										10.62	0.8374	10.62	3.09518
										10.64	0.8374	10.64	3.11264
										10.66	0.84535	10.66	3.11264
										10.68	0.84535	10.68	3.1301
										10.7	0.8533	10.7	3.1301
										10.72	0.8533	10.72	3.14756
										10.74	0.8533	10.74	3.14756
										10.76	0.86125	10.76	3.0428
										10.78	0.86125	10.78	2.83328
										10.8	0.86125	10.8	2.6063
										10.82	0.8056	10.82	2.37932
										10.84	0.74995	10.84	2.15234
										10.86	0.68635	10.86	1.92536
										10.88	0.6148	10.88	1.69838
										10.9	0.5512	10.9	1.45394
										10.92	0.4876	10.92	1.22696
										10.94	0.41605	10.94	0.98252
										10.96	0.35245	10.96	0.73808
										10.98	0.2809	10.98	0.49364
										11	0.20935	11	0.26666
										11.02	0.14575	11.02	0.17936
										11.04	0.0742	11.04	0.14444
										11.06	0.0106	11.06	0.12698
										11.08	0.00265	11.08	0.10952
										11.1	-0.0053	11.1	0.09206
										11.12	-0.01325	11.12	0.09206
										11.14	-0.01325	11.14	0.0746
										11.16	-0.0212	11.16	0.0746
										11.18	-0.0212	11.18	0.05714
										11.2	-0.02915	11.2	0.05714
										11.22	-0.02915	11.22	0.05714
										11.24	-0.02915	11.24	0.03968
										11.26	-0.0371	11.26	0.03968
										11.28	-0.0371	11.28	0.1619
										11.3	-0.0371	11.3	0.35396
										11.32	-0.0212	11.32	0.58094
										11.34	0.03445	11.34	0.80792
										11.36	0.09805	11.36	1.0349
										11.38	0.16165	11.38	1.26188
										11.4	0.22525	11.4	1.48886
										11.42	0.28885	11.42	1.7333
										11.44	0.35245	11.44	1.96028
										11.46	0.424	11.46	2.20472
										11.48	0.4876	11.48	2.44916
										11.5	0.55915	11.5	2.67614
										11.52	0.6307	11.52	2.92058
										11.54	0.6943	11.54	2.99042
										11.56	0.76585	11.56	3.02534
										11.58	0.8056	11.58	3.06026
										11.6	0.81355	11.6	3.07772
										11.62	0.8215	11.62	3.09518
										11.64	0.82945	11.64	3.09518
										11.66	0.82945	11.66	3.11264
										11.68	0.8374	11.68	3.1301
										11.7	0.8374	11.7	3.1301
										11.72	0.8374	11.72	3.14756
										11.74	0.84535	11.74	3.14756
										11.76	0.84535	11.76	3.14756
										11.78	0.84535	11.78	3.06026
										11.8	0.8533	11.8	2.83328
										11.82	0.8533	11.82	2.6063
										11.84	0.79765	11.84	2.37932
										11.86	0.742	11.86	2.15234
										11.88	0.6784	11.88	1.92536
										11.9	0.6148	11.9	1.68092
										11.92	0.54325	11.92	1.45394
										11.94	0.47965	11.94	1.2095
										11.96	0.41605	11.96	0.96506
										11.98	0.3445	11.98	0.72062
										12	0.2809	12	0.49364
										12.02	0.20935	12.02	0.2492
										12.04	0.14575	12.04	0.1619
										12.06	0.0742	12.06	0.12698
										12.08	0.0106	12.08	0.10952
										12.1	0.00265	12.1	0.09206
										12.12	-0.0053	12.12	0.0746
										12.14	-0.01325	12.14	0.0746
										12.16	-0.01325	12.16	0.05714
										12.18	-0.0212	12.18	0.05714
										12.2	-0.0212	12.2	0.03968
										12.22	-0.02915	12.22	0.03968
										12.24	-0.02915	12.24	0.03968
										12.26	-0.02915	12.26	0.02222
										12.28	-0.0371	12.28	0.03968
										12.3	-0.0371	12.3	0.2492
										12.32	-0.0371	12.32	0.45872
										12.34	-0.0212	12.34	0.66824
										12.36	0.03445	12.36	0.89522
										12.38	0.09805	12.38	1.1222
										12.4	0.16165	12.4	1.34918
										12.42	0.22525	12.42	1.59362
										12.44	0.28885	12.44	1.8206
										12.46	0.35245	12.46	2.06504
										12.48	0.424	12.48	2.30948
										12.5	0.4876	12.5	2.53646
										12.52	0.55915	12.52	2.7809
										12.54	0.62275	12.54	2.97296
										12.56	0.6943	12.56	3.00788
										12.58	0.76585	12.58	3.02534
										12.6	0.79765	12.6	3.0428
										12.62	0.81355	12.62	3.06026
										12.64	0.8215	12.64	3.07772
										12.66	0.8215	12.66	3.09518
										12.68	0.82945	12.68	3.11264
										12.7	0.8374	12.7	3.11264
										12.72	0.8374	12.72	3.1301
										12.74	0.8374	12.74	3.1301
										12.76	0.84535	12.76	3.1301
										12.78	0.84535	12.78	3.14756
										12.8	0.84535	12.8	3.06026
										12.82	0.8533	12.82	2.85074
										12.84	0.8533	12.84	2.62376
										12.86	0.79765	12.86	2.39678
										12.88	0.742	12.88	2.1698
										12.9	0.6784	12.9	1.94282
										12.92	0.6148	12.92	1.71584
										12.94	0.54325	12.94	1.4714
										12.96	0.47965	12.96	1.24442
										12.98	0.41605	12.98	0.99998
										13	0.3445	13	0.773
										13.02	0.2809	13.02	0.52856
										13.04	0.20935	13.04	0.28412
										13.06	0.14575	13.06	0.19682
										13.08	0.0742	13.08	0.1619
										13.1	0.0106	13.1	0.14444
										13.12	0.00265	13.12	0.12698
										13.14	-0.0053	13.14	0.10952
										13.16	-0.01325	13.16	0.10952
										13.18	-0.01325	13.18	0.09206
										13.2	-0.0212	13.2	0.09206
										13.22	-0.0212	13.22	0.0746
										13.24	-0.02915	13.24	0.0746
										13.26	-0.02915	13.26	0.05714
										13.28	-0.02915	13.28	0.05714
										13.3	-0.0371	13.3	0.0746
										13.32	-0.0371	13.32	0.26666
										13.34	-0.0371	13.34	0.45872
										13.36	-0.0212	13.36	0.6857
										13.38	0.03445	13.38	0.91268
										13.4	0.0901	13.4	1.13966
										13.42	0.1537	13.42	1.36664
										13.44	0.2173	13.44	1.59362
										13.46	0.28885	13.46	1.83806
										13.48	0.35245	13.48	2.06504
										13.5	0.41605	13.5	2.30948
										13.52	0.4876	13.52	2.53646
										13.54	0.5512	13.54	2.7809
										13.56	0.62275	13.56	2.97296
										13.58	0.68635	13.58	3.02534
										13.6	0.7579	13.6	3.0428
										13.62	0.79765	13.62	3.06026
										13.64	0.8056	13.64	3.07772
										13.66	0.81355	13.66	3.09518
										13.68	0.8215	13.68	3.11264
										13.7	0.8215	13.7	3.1301
										13.72	0.82945	13.72	3.1301
										13.74	0.8374	13.74	3.14756
										13.76	0.8374	13.76	3.14756
										13.78	0.8374	13.78	3.16502
										13.8	0.84535	13.8	3.16502
										13.82	0.84535	13.82	3.07772
										13.84	0.84535	13.84	2.8682
										13.86	0.84535	13.86	2.64122
										13.88	0.79765	13.88	2.41424
										13.9	0.742	13.9	2.1698
										13.92	0.6784	13.92	1.94282
										13.94	0.6148	13.94	1.69838
										13.96	0.54325	13.96	1.4714
										13.98	0.47965	13.98	1.22696
										14	0.4081	14	0.98252
										14.02	0.3445	14.02	0.73808
										14.04	0.27295	14.04	0.49364
										14.06	0.20935	14.06	0.2492
										14.08	0.1378	14.08	0.14444
										14.1	0.06625	14.1	0.10952
										14.12	0.00265	14.12	0.09206
										14.14	-0.0053	14.14	0.0746
										14.16	-0.01325	14.16	0.05714
										14.18	-0.0212	14.18	0.05714
										14.2	-0.02915	14.2	0.03968
										14.22	-0.02915	14.22	0.03968
										14.24	-0.0371	14.24	0.03968
										14.26	-0.0371	14.26	0.02222
										14.28	-0.04505	14.28	0.02222
										14.3	-0.04505	14.3	0.02222
										14.32	-0.04505	14.32	0.03968
										14.34	-0.04505	14.34	0.23174
										14.36	-0.053	14.36	0.44126
										14.38	-0.0371	14.38	0.66824
										14.4	0.01855	14.4	0.89522
										14.42	0.08215	14.42	1.1222
										14.44	0.14575	14.44	1.34918
										14.46	0.20935	14.46	1.59362
										14.48	0.27295	14.48	1.8206
										14.5	0.3445	14.5	2.06504
										14.52	0.4081	14.52	2.30948
										14.54	0.47965	14.54	2.55392
										14.56	0.54325	14.56	2.79836
										14.58	0.6148	14.58	2.97296
										14.6	0.68635	14.6	3.02534
										14.62	0.74995	14.62	3.0428
										14.64	0.7897	14.64	3.06026
										14.66	0.8056	14.66	3.07772
										14.68	0.81355	14.68	3.09518
										14.7	0.81355	14.7	3.11264
										14.72	0.8215	14.72	3.11264
										14.74	0.82945	14.74	3.1301
										14.76	0.82945	14.76	3.14756
										14.78	0.8374	14.78	3.14756
										14.8	0.8374	14.8	3.14756
										14.82	0.8374	14.82	3.16502
										14.84	0.8374	14.84	3.07772
										14.86	0.84535	14.86	2.85074
										14.88	0.84535	14.88	2.62376
										14.9	0.79765	14.9	2.39678
										14.92	0.742	14.92	2.1698
										14.94	0.6784	14.94	1.94282
										14.96	0.6148	14.96	1.69838
										14.98	0.5512	14.98	1.4714
										15	0.47965	15	1.22696
										15.02	0.41605	15.02	0.98252
										15.04	0.35245	15.04	0.73808
										15.06	0.2809	15.06	0.49364
										15.08	0.20935	15.08	0.2492
										15.1	0.14575	15.1	0.1619
										15.12	0.0742	15.12	0.12698
										15.14	0.00265	15.14	0.10952
										15.16	0.00265	15.16	0.09206
										15.18	-0.01325	15.18	0.0746
										15.2	-0.0212	15.2	0.0746
										15.22	-0.0212	15.22	0.05714
										15.24	-0.02915	15.24	0.03968
										15.26	-0.02915	15.26	0.03968
										15.28	-0.02915	15.28	0.03968
										15.3	-0.0371	15.3	0.02222
										15.32	-0.0371	15.32	0.02222
										15.34	-0.0371	15.34	0.03968
										15.36	-0.04505	15.36	0.23174
										15.38	-0.0371	15.38	0.44126
										15.4	-0.02915	15.4	0.65078
										15.42	0.0265	15.42	0.87776
										15.44	0.0901	15.44	1.10474
										15.46	0.1537	15.46	1.34918
										15.48	0.2173	15.48	1.57616
										15.5	0.28885	15.5	1.8206
										15.52	0.3445	15.52	2.04758
										15.54	0.41605	15.54	2.29202
										15.56	0.4876	15.56	2.53646
										15.58	0.5512	15.58	2.7809
										15.6	0.6148	15.6	2.97296
										15.62	0.68635	15.62	3.00788
										15.64	0.7579	15.64	3.0428
										15.66	0.79765	15.66	3.06026
										15.68	0.81355	15.68	3.07772
										15.7	0.81355	15.7	3.09518
										15.72	0.8215	15.72	3.11264
										15.74	0.82945	15.74	3.11264
										15.76	0.82945	15.76	3.1301
										15.78	0.8374	15.78	3.1301
										15.8	0.8374	15.8	3.14756
										15.82	0.8374	15.82	3.14756
										15.84	0.84535	15.84	3.14756
										15.86	0.84535	15.86	3.07772
										15.88	0.84535	15.88	2.8682
										15.9	0.8533	15.9	2.64122
										15.92	0.79765	15.92	2.41424
										15.94	0.742	15.94	2.18726
										15.96	0.68635	15.96	1.96028
										15.98	0.6148	15.98	1.7333
										16	0.54325	16	1.48886
										16.02	0.4876	16.02	1.26188
										16.04	0.41605	16.04	1.01744
										16.06	0.35245	16.06	0.773
										16.08	0.28885	16.08	0.54602
										16.1	0.2173	16.1	0.30158
										16.12	0.14575	16.12	0.17936
										16.14	0.08215	16.14	0.1619
										16.16	0.0106	16.16	0.14444
										16.18	0.00265	16.18	0.12698
										16.2	-0.0053	16.2	0.10952
										16.22	-0.01325	16.22	0.09206
										16.24	-0.01325	16.24	0.09206
										16.26	-0.01325	16.26	0.0746
										16.28	-0.0212	16.28	0.0746
										16.3	-0.0212	16.3	0.05714
										16.32	-0.02915	16.32	0.05714
										16.34	-0.02915	16.34	0.05714
										16.36	-0.02915	16.36	0.05714
										16.38	-0.0371	16.38	0.2492
										16.4	-0.0371	16.4	0.45872
										16.42	-0.0212	16.42	0.66824
										16.44	0.03445	16.44	0.89522
										16.46	0.09805	16.46	1.1222
										16.48	0.1537	16.48	1.34918
										16.5	0.2173	16.5	1.59362
										16.52	0.2809	16.52	1.8206
										16.54	0.35245	16.54	2.06504
										16.56	0.41605	16.56	2.29202
										16.58	0.47965	16.58	2.53646
										16.6	0.54325	16.6	2.7809
										16.62	0.6148	16.62	2.97296
										16.64	0.68635	16.64	3.00788
										16.66	0.74995	16.66	3.0428
										16.68	0.7897	16.68	3.06026
										16.7	0.8056	16.7	3.07772
										16.72	0.81355	16.72	3.09518
										16.74	0.81355	16.74	3.09518
										16.76	0.8215	16.76	3.11264
										16.78	0.8215	16.78	3.1301
										16.8	0.8215	16.8	3.1301
										16.82	0.82945	16.82	3.1301
										16.84	0.82945	16.84	3.14756
										16.86	0.8374	16.86	3.14756
										16.88	0.8374	16.88	3.07772
										16.9	0.8374	16.9	2.85074
										16.92	0.8374	16.92	2.64122
										16.94	0.7897	16.94	2.39678
										16.96	0.73405	16.96	2.1698
										16.98	0.67045	16.98	1.94282
										17	0.60685	17	1.71584
										17.02	0.5353	17.02	1.4714
										17.04	0.4717	17.04	1.22696
										17.06	0.4081	17.06	0.99998
										17.08	0.33655	17.08	0.75554
										17.1	0.27295	17.1	0.5111
										17.12	0.2014	17.12	0.26666
										17.14	0.12985	17.14	0.14444
										17.16	0.06625	17.16	0.10952
										17.18	-0.0053	17.18	0.10952
										17.2	-0.01325	17.2	0.09206
										17.22	-0.0212	17.22	0.0746
										17.24	-0.02915	17.24	0.05714
										17.26	-0.0371	17.26	0.05714
										17.28	-0.0371	17.28	0.03968
										17.3	-0.0371	17.3	0.03968
										17.32	-0.04505	17.32	0.03968
										17.34	-0.04505	17.34	0.02222
										17.36	-0.053	17.36	0.02222
										17.38	-0.053	17.38	0.02222
										17.4	-0.053	17.4	0.21428
										17.42	-0.053	17.42	0.4238
										17.44	-0.04505	17.44	0.63332
										17.46	0.01855	17.46	0.8603
										17.48	0.0742	17.48	1.10474
										17.5	0.1378	17.5	1.33172
										17.52	0.2014	17.52	1.57616
										17.54	0.265	17.54	1.80314
										17.56	0.33655	17.56	2.04758
										17.58	0.40015	17.58	2.29202
										17.6	0.4717	17.6	2.519
										17.62	0.5353	17.62	2.76344
										17.64	0.60685	17.64	2.97296
										17.66	0.6784	17.66	3.02534
										17.68	0.742	17.68	3.0428
										17.7	0.7897	17.7	3.07772
										17.72	0.79765	17.72	3.07772
										17.74	0.8056	17.74	3.09518
										17.76	0.81355	17.76	3.11264
										17.78	0.81355	17.78	3.1301
										17.8	0.8215	17.8	3.1301
										17.82	0.8215	17.82	3.14756
										17.84	0.82945	17.84	3.14756
										17.86	0.82945	17.86	3.14756
										17.88	0.82945	17.88	3.16502
										17.9	0.82945	17.9	3.09518
										17.92	0.8374	17.92	2.88566
										17.94	0.8374	17.94	2.65868
										17.96	0.7897	17.96	2.4317
										17.98	0.73405	17.98	2.20472
										18	0.67045	18	1.97774
										18.02	0.60685	18.02	1.75076
										18.04	0.54325	18.04	1.50632
										18.06	0.47965	18.06	1.27934
										18.08	0.41605	18.08	1.0349
										18.1	0.3445	18.1	0.79046
										18.12	0.2809	18.12	0.54602
										18.14	0.20935	18.14	0.30158
										18.16	0.14575	18.16	0.17936
										18.18	0.0742	18.18	0.14444
										18.2	0.00265	18.2	0.12698
										18.22	-0.0053	18.22	0.10952
										18.24	-0.01325	18.24	0.10952
										18.26	-0.0212	18.26	0.09206
										18.28	-0.0212	18.28	0.0746
										18.3	-0.02915	18.3	0.0746
										18.32	-0.02915	18.32	0.05714
										18.34	-0.02915	18.34	0.05714
										18.36	-0.0371	18.36	0.05714
										18.38	-0.0371	18.38	0.03968
										18.4	-0.04505	18.4	0.05714
										18.42	-0.04505	18.42	0.23174
										18.44	-0.04505	18.44	0.44126
										18.46	-0.0371	18.46	0.66824
										18.48	0.01855	18.48	0.87776
										18.5	0.08215	18.5	1.1222
										18.52	0.1378	18.52	1.34918
										18.54	0.2014	18.54	1.57616
										18.56	0.27295	18.56	1.8206
										18.58	0.33655	18.58	2.04758
										18.6	0.40015	18.6	2.29202
										18.62	0.46375	18.62	2.53646
										18.64	0.5353	18.64	2.7809
										18.66	0.5989	18.66	2.97296
										18.68	0.67045	18.68	3.00788
										18.7	0.742	18.7	3.0428
										18.72	0.78175	18.72	3.06026
										18.74	0.79765	18.74	3.07772
										18.76	0.8056	18.76	3.09518
										18.78	0.8056	18.78	3.11264
										18.8	0.81355	18.8	3.11264
										18.82	0.81355	18.82	3.1301
										18.84	0.8215	18.84	3.1301
										18.86	0.8215	18.86	3.14756
										18.88	0.82945	18.88	3.14756
										18.9	0.82945	18.9	3.16502
										18.92	0.82945	18.92	3.09518
										18.94	0.8374	18.94	2.88566
										18.96	0.8374	18.96	2.65868
										18.98	0.7897	18.98	2.4317
										19	0.73405	19	2.20472
										19.02	0.67045	19.02	1.96028
										19.04	0.60685	19.04	1.7333
										19.06	0.54325	19.06	1.48886
										19.08	0.4717	19.08	1.26188
										19.1	0.4081	19.1	1.01744
										19.12	0.33655	19.12	0.773
										19.14	0.27295	19.14	0.52856
										19.16	0.2014	19.16	0.28412
										19.18	0.12985	19.18	0.1619
										19.2	0.0583	19.2	0.14444
										19.22	-0.0053	19.22	0.12698
										19.24	-0.0212	19.24	0.10952
										19.26	-0.02915	19.26	0.09206
										19.28	-0.0371	19.28	0.09206
										19.3	-0.04505	19.3	0.0746
										19.32	-0.04505	19.32	0.05714
										19.34	-0.04505	19.34	0.05714
										19.36	-0.053	19.36	0.03968
										19.38	-0.053	19.38	0.03968
										19.4	-0.06095	19.4	0.03968
										19.42	-0.06095	19.42	0.03968
										19.44	-0.06095	19.44	0.21428
										19.46	-0.06095	19.46	0.4238
										19.48	-0.04505	19.48	0.65078
										19.5	0.0106	19.5	0.87776
										19.52	0.0742	19.52	1.10474
										19.54	0.1378	19.54	1.33172
										19.56	0.2014	19.56	1.5587
										19.58	0.265	19.58	1.80314
										19.6	0.33655	19.6	2.04758
										19.62	0.40015	19.62	2.27456
										19.64	0.4717	19.64	2.519
										19.66	0.5353	19.66	2.76344
										19.68	0.60685	19.68	2.97296
										19.7	0.6784	19.7	3.02534
										19.72	0.74995	19.72	3.0428
										19.74	0.78175	19.74	3.06026
										19.76	0.79765	19.76	3.07772
										19.78	0.79765	19.78	3.09518
										19.8	0.8056	19.8	3.11264
										19.82	0.81355	19.82	3.1301
										19.84	0.81355	19.84	3.1301
										19.86	0.81355	19.86	3.14756
										19.88	0.8215	19.88	3.14756
										19.9	0.8215	19.9	3.14756
										19.92	0.82945	19.92	3.16502
										19.94	0.82945	19.94	3.09518
										19.96	0.82945	19.96	2.88566
										19.98	0.82945	19.98	2.65868
										20	0.78175	20	2.4317
										20.02	0.71815	20.02	2.20472
										20.04	0.65455	20.04	1.97774
										20.06	0.59095	20.06	1.7333
										20.08	0.5194	20.08	1.50632
										20.1	0.4558	20.1	1.26188
										20.12	0.3922	20.12	1.01744
										20.14	0.32065	20.14	0.773
										20.16	0.2491	20.16	0.54602
										20.18	0.1855	20.18	0.30158
										20.2	0.11395	20.2	0.1619
										20.22	0.0424	20.22	0.12698
										20.24	-0.0212	20.24	0.10952
										20.26	-0.02915	20.26	0.10952
										20.28	-0.0371	20.28	0.09206
										20.3	-0.0371	20.3	0.0746
										20.32	-0.04505	20.32	0.0746
										20.34	-0.04505	20.34	0.05714
										20.36	-0.053	20.36	0.05714
										20.38	-0.053	20.38	0.03968
										20.4	-0.053	20.4	0.03968
										20.42	-0.06095	20.42	0.03968
										20.44	-0.06095	20.44	0.03968
										20.46	-0.06095	20.46	0.21428
										20.48	-0.0689	20.48	0.4238
										20.5	-0.0371	20.5	0.63332
										20.52	0.01855	20.52	0.8603
										20.54	0.08215	20.54	1.08728
										20.56	0.14575	20.56	1.33172
										20.58	0.20935	20.58	1.5587
										20.6	0.27295	20.6	1.80314
										20.62	0.3445	20.62	2.03012
										20.64	0.4081	20.64	2.27456
										20.66	0.4717	20.66	2.519
										20.68	0.54325	20.68	2.76344
										20.7	0.6148	20.7	2.97296
										20.72	0.6784	20.72	3.02534
										20.74	0.74995	20.74	3.0428
										20.76	0.78175	20.76	3.07772
										20.78	0.7897	20.78	3.09518
										20.8	0.79765	20.8	3.09518
										20.82	0.8056	20.82	3.11264
										20.84	0.8056	20.84	3.1301
										20.86	0.81355	20.86	3.1301
										20.88	0.81355	20.88	3.14756
										20.9	0.8215	20.9	3.14756
										20.92	0.8215	20.92	3.16502
										20.94	0.8215	20.94	3.16502
										20.96	0.82945	20.96	3.07772
										20.98	0.82945	20.98	2.8682
										21	0.82945	21	2.64122
										21.02	0.78175	21.02	2.41424
										21.04	0.7261	21.04	2.18726
										21.06	0.6625	21.06	1.96028
										21.08	0.5989	21.08	1.7333
										21.1	0.52735	21.1	1.48886
										21.12	0.46375	21.12	1.24442
										21.14	0.40015	21.14	1.01744
										21.16	0.3286	21.16	0.773
										21.18	0.265	21.18	0.52856
										21.2	0.19345	21.2	0.28412
										21.22	0.12985	21.22	0.17936
										21.24	0.0583	21.24	0.14444
										21.26	-0.0053	21.26	0.12698
										21.28	-0.01325	21.28	0.10952
										21.3	-0.0212	21.3	0.10952
										21.32	-0.02915	21.32	0.09206
										21.34	-0.0371	21.34	0.0746
										21.36	-0.0371	21.36	0.0746
										21.38	-0.0371	21.38	0.05714
										21.4	-0.04505	21.4	0.05714
										21.42	-0.04505	21.42	0.05714
										21.44	-0.053	21.44	0.03968
										21.46	-0.053	21.46	0.03968
										21.48	-0.053	21.48	0.1619
										21.5	-0.06095	21.5	0.35396
										21.52	-0.02915	21.52	0.56348
										21.54	0.0265	21.54	0.79046
										21.56	0.08215	21.56	1.01744
										21.58	0.14575	21.58	1.24442
										21.6	0.2173	21.6	1.48886
										21.62	0.27295	21.62	1.71584
										21.64	0.3445	21.64	1.96028
										21.66	0.4081	21.66	2.20472
										21.68	0.47965	21.68	2.4317
										21.7	0.54325	21.7	2.67614
										21.72	0.6148	21.72	2.92058
										21.74	0.6784	21.74	3.00788
										21.76	0.74995	21.76	3.0428
										21.78	0.7738	21.78	3.06026
										21.8	0.7897	21.8	3.07772
										21.82	0.7897	21.82	3.09518
										21.84	0.79765	21.84	3.11264
										21.86	0.8056	21.86	3.1301
										21.88	0.8056	21.88	3.1301
										21.9	0.8056	21.9	3.14756
										21.92	0.81355	21.92	3.14756
										21.94	0.81355	21.94	3.16502
										21.96	0.81355	21.96	3.16502
										21.98	0.8215	21.98	3.16502
										22	0.8215	22	2.9555
										22.02	0.8215	22.02	2.72852
										22.04	0.7738	22.04	2.519
										22.06	0.71815	22.06	2.29202
										22.08	0.65455	22.08	2.04758
										22.1	0.59095	22.1	1.80314
										22.12	0.5194	22.12	1.57616
										22.14	0.4558	22.14	1.33172
										22.16	0.3922	22.16	1.08728
										22.18	0.32065	22.18	0.84284
										22.2	0.25705	22.2	0.5984
										22.22	0.1855	22.22	0.35396
										22.24	0.1219	22.24	0.14444
										22.26	0.05035	22.26	0.12698
										22.28	-0.01325	22.28	0.10952
										22.3	-0.0212	22.3	0.0746
										22.32	-0.02915	22.32	0.0746
										22.34	-0.0371	22.34	0.05714
										22.36	-0.0371	22.36	0.03968
										22.38	-0.04505	22.38	0.03968
										22.4	-0.053	22.4	0.02222
										22.42	-0.053	22.42	0.02222
										22.44	-0.053	22.44	0.02222
										22.46	-0.06095	22.46	0.00476
										22.48	-0.06095	22.48	0.00476
										22.5	-0.06095	22.5	0.10952
										22.52	-0.0689	22.52	0.31904
										22.54	-0.0371	22.54	0.52856
										22.56	0.01855	22.56	0.75554
										22.58	0.0742	22.58	0.98252
										22.6	0.1378	22.6	1.22696
										22.62	0.2014	22.62	1.45394
										22.64	0.265	22.64	1.69838
										22.66	0.33655	22.66	1.92536
										22.68	0.40015	22.68	2.1698
										22.7	0.46375	22.7	2.41424
										22.72	0.5353	22.72	2.65868
										22.74	0.60685	22.74	2.90312
										22.76	0.67045	22.76	2.99042
										22.78	0.742	22.78	3.02534
										22.8	0.7738	22.8	3.06026
										22.82	0.78175	22.82	3.06026
										22.84	0.7897	22.84	3.07772
										22.86	0.79765	22.86	3.09518
										22.88	0.79765	22.88	3.11264
										22.9	0.8056	22.9	3.11264
										22.92	0.8056	22.92	3.1301
										22.94	0.81355	22.94	3.1301
										22.96	0.81355	22.96	3.14756
										22.98	0.81355	22.98	3.14756
										23	0.8215	23	3.14756
										23.02	0.8215	23.02	2.93804
										23.04	0.8215	23.04	2.71106
										23.06	0.76585	23.06	2.50154
										23.08	0.7102	23.08	2.27456
										23.1	0.65455	23.1	2.04758
										23.12	0.583	23.12	1.80314
										23.14	0.5194	23.14	1.57616
										23.16	0.4558	23.16	1.34918
										23.18	0.38425	23.18	1.10474
										23.2	0.32065	23.2	0.8603
										23.22	0.2491	23.22	0.61586
										23.24	0.17755	23.24	0.38888
										23.26	0.11395	23.26	0.19682
										23.28	0.0424	23.28	0.17936
										23.3	-0.02915	23.3	0.14444
										23.32	-0.02915	23.32	0.12698
										23.34	-0.0371	23.34	0.10952
										23.36	-0.053	23.36	0.10952
										23.38	-0.053	23.38	0.09206
										23.4	-0.053	23.4	0.0746
										23.42	-0.06095	23.42	0.0746
										23.44	-0.06095	23.44	0.0746
										23.46	-0.0689	23.46	0.05714
										23.48	-0.0689	23.48	0.05714
										23.5	-0.0689	23.5	0.05714
										23.52	-0.0689	23.52	0.14444
										23.54	-0.0689	23.54	0.35396
										23.56	-0.053	23.56	0.56348
										23.58	0.00265	23.58	0.79046
										23.6	0.06625	23.6	1.01744
										23.62	0.12985	23.62	1.24442
										23.64	0.19345	23.64	1.4714
										23.66	0.265	23.66	1.71584
										23.68	0.3286	23.68	1.94282
										23.7	0.3922	23.7	2.18726
										23.72	0.46375	23.72	2.41424
										23.74	0.52735	23.74	2.65868
										23.76	0.5989	23.76	2.90312
										23.78	0.67045	23.78	3.00788
										23.8	0.73405	23.8	3.0428
										23.82	0.7738	23.82	3.06026
										23.84	0.78175	23.84	3.07772
										23.86	0.7897	23.86	3.09518
										23.88	0.79765	23.88	3.11264
										23.9	0.79765	23.9	3.11264
										23.92	0.8056	23.92	3.1301
										23.94	0.8056	23.94	3.1301
										23.96	0.8056	23.96	3.14756
										23.98	0.81355	23.98	3.14756
										24	0.81355	24	3.16502
										24.02	0.81355	24.02	3.16502
										24.04	0.8215	24.04	2.93804
										24.06	0.8215	24.06	2.71106
										24.08	0.7738	24.08	2.50154
										24.1	0.71815	24.1	2.27456
										24.12	0.65455	24.12	2.03012
										24.14	0.59095	24.14	1.80314
										24.16	0.52735	24.16	1.5587
										24.18	0.4558	24.18	1.31426
										24.2	0.3922	24.2	1.06982
										24.22	0.3286	24.22	0.84284
										24.24	0.25705	24.24	0.5984
										24.26	0.19345	24.26	0.35396
										24.28	0.1219	24.28	0.14444
										24.3	0.0583	24.3	0.12698
										24.32	-0.01325	24.32	0.10952
										24.34	-0.0212	24.34	0.09206
										24.36	-0.02915	24.36	0.0746
										24.38	-0.0371	24.38	0.05714
										24.4	-0.0371	24.4	0.05714
										24.42	-0.04505	24.42	0.03968
										24.44	-0.04505	24.44	0.03968
										24.46	-0.053	24.46	0.02222
										24.48	-0.053	24.48	0.02222
										24.5	-0.053	24.5	0.02222
										24.52	-0.053	24.52	0.02222
										24.54	-0.06095	24.54	0.10952
										24.56	-0.06095	24.56	0.30158
										24.58	-0.0371	24.58	0.52856
										24.6	0.0106	24.6	0.75554
										24.62	0.0742	24.62	0.98252
										24.64	0.1378	24.64	1.2095
										24.66	0.2014	24.66	1.45394
										24.68	0.265	24.68	1.68092
										24.7	0.3286	24.7	1.92536
										24.72	0.3922	24.72	2.1698
										24.74	0.46375	24.74	2.39678
										24.76	0.52735	24.76	2.64122
										24.78	0.5989	24.78	2.88566
										24.8	0.6625	24.8	2.99042
										24.82	0.73405	24.82	3.0428
										24.84	0.76585	24.84	3.06026
										24.86	0.78175	24.86	3.07772
										24.88	0.7897	24.88	3.09518
										24.9	0.7897	24.9	3.11264
										24.92	0.79765	24.92	3.11264
										24.94	0.8056	24.94	3.1301
										24.96	0.8056	24.96	3.1301
										24.98	0.8056	24.98	3.14756
										25	0.81355	25	3.14756
										25.02	0.81355	25.02	3.16502
										25.04	0.81355	25.04	3.16502
										25.06	0.8215	25.06	2.93804
										25.08	0.8215	25.08	2.71106
										25.1	0.7738	25.1	2.50154
										25.12	0.71815	25.12	2.27456
										25.14	0.65455	25.14	2.03012
										25.16	0.59095	25.16	1.80314
										25.18	0.5194	25.18	1.5587
										25.2	0.4558	25.2	1.33172
										25.22	0.3922	25.22	1.08728
										25.24	0.32065	25.24	0.84284
										25.26	0.25705	25.26	0.5984
										25.28	0.1855	25.28	0.35396
										25.3	0.11395	25.3	0.1619
										25.32	0.05035	25.32	0.14444
										25.34	-0.0212	25.34	0.12698
										25.36	-0.02915	25.36	0.10952
										25.38	-0.0371	25.38	0.09206
										25.4	-0.04505	25.4	0.0746
										25.42	-0.053	25.42	0.0746
										25.44	-0.053	25.44	0.05714
										25.46	-0.06095	25.46	0.05714
										25.48	-0.06095	25.48	0.05714
										25.5	-0.0689	25.5	0.03968
										25.52	-0.0689	25.52	0.03968
										25.54	-0.0689	25.54	0.03968
										25.56	-0.0689	25.56	0.23174
										25.58	-0.07685	25.58	0.44126
										25.6	-0.053	25.6	0.65078
										25.62	0.00265	25.62	0.87776
										25.64	0.06625	25.64	1.10474
										25.66	0.12985	25.66	1.34918
										25.68	0.19345	25.68	1.57616
										25.7	0.25705	25.7	1.8206
										25.72	0.32065	25.72	2.04758
										25.74	0.3922	25.74	2.29202
										25.76	0.4558	25.76	2.53646
										25.78	0.52735	25.78	2.7809
										25.8	0.59095	25.8	2.97296
										25.82	0.6625	25.82	3.02534
										25.84	0.73405	25.84	3.0428
										25.86	0.76585	25.86	3.06026
										25.88	0.7738	25.88	3.07772
										25.9	0.78175	25.9	3.09518
										25.92	0.7897	25.92	3.11264
										25.94	0.7897	25.94	3.11264
										25.96	0.79765	25.96	3.1301
										25.98	0.79765	25.98	3.1301
										26	0.8056	26	3.14756
										26.02	0.8056	26.02	3.14756
										26.04	0.8056	26.04	3.16502
										26.06	0.81355	26.06	3.16502
										26.08	0.81355	26.08	2.9555
										26.1	0.81355	26.1	2.72852
										26.12	0.76585	26.12	2.519
										26.14	0.7102	26.14	2.29202
										26.16	0.6466	26.16	2.06504
										26.18	0.57505	26.18	1.83806
										26.2	0.51145	26.2	1.59362
										26.22	0.44785	26.22	1.36664
										26.24	0.38425	26.24	1.1222
										26.26	0.3127	26.26	0.89522
										26.28	0.24115	26.28	0.65078
										26.3	0.17755	26.3	0.40634
										26.32	0.106	26.32	0.21428
										26.34	0.03445	26.34	0.19682
										26.36	-0.0371	26.36	0.17936
										26.38	-0.0371	26.38	0.14444
										26.4	-0.04505	26.4	0.14444
										26.42	-0.053	26.42	0.12698
										26.44	-0.06095	26.44	0.10952
										26.46	-0.06095	26.46	0.10952
										26.48	-0.0689	26.48	0.09206
										26.5	-0.0689	26.5	0.09206
										26.52	-0.0689	26.52	0.0746
										26.54	-0.07685	26.54	0.0746
										26.56	-0.07685	26.56	0.0746
										26.58	-0.07685	26.58	0.26666
										26.6	-0.07685	26.6	0.45872
										26.62	-0.06095	26.62	0.6857
										26.64	-0.0053	26.64	0.89522
										26.66	0.0583	26.66	1.1222
										26.68	0.1219	26.68	1.34918
										26.7	0.1855	26.7	1.59362
										26.72	0.25705	26.72	1.8206
										26.74	0.32065	26.74	2.06504
										26.76	0.38425	26.76	2.29202
										26.78	0.4558	26.78	2.53646
										26.8	0.5194	26.8	2.76344
										26.82	0.59095	26.82	2.97296
										26.84	0.6625	26.84	3.02534
										26.86	0.7261	26.86	3.0428
										26.88	0.76585	26.88	3.06026
										26.9	0.7738	26.9	3.07772
										26.92	0.78175	26.92	3.09518
										26.94	0.7897	26.94	3.11264
										26.96	0.7897	26.96	3.1301
										26.98	0.79765	26.98	3.1301
										27	0.79765	27	3.14756
										27.02	0.79765	27.02	3.14756
										27.04	0.8056	27.04	3.14756
										27.06	0.8056	27.06	3.16502
										27.08	0.8056	27.08	3.16502
										27.1	0.81355	27.1	2.9555
										27.12	0.81355	27.12	2.72852
										27.14	0.76585	27.14	2.519
										27.16	0.7102	27.16	2.29202
										27.18	0.6466	27.18	2.06504
										27.2	0.583	27.2	1.8206
										27.22	0.5194	27.22	1.59362
										27.24	0.4558	27.24	1.34918
										27.26	0.3922	27.26	1.10474
										27.28	0.32065	27.28	0.87776
										27.3	0.25705	27.3	0.63332
										27.32	0.1855	27.32	0.38888
										27.34	0.1219	27.34	0.17936
										27.36	0.05035	27.36	0.1619
										27.38	-0.0212	27.38	0.14444
										27.4	-0.02915	27.4	0.12698
										27.42	-0.0371	27.42	0.10952
										27.44	-0.04505	27.44	0.09206
										27.46	-0.053	27.46	0.09206
										27.48	-0.053	27.48	0.0746
										27.5	-0.06095	27.5	0.0746
										27.52	-0.06095	27.52	0.05714
										27.54	-0.0689	27.54	0.05714
										27.56	-0.0689	27.56	0.03968
										27.58	-0.0689	27.58	0.05714
										27.6	-0.0689	27.6	0.23174
										27.62	-0.07685	27.62	0.44126
										27.64	-0.06095	27.64	0.65078
										27.66	-0.0053	27.66	0.87776
										27.68	0.0583	27.68	1.10474
										27.7	0.1219	27.7	1.34918
										27.72	0.1855	27.72	1.57616
										27.74	0.2491	27.74	1.80314
										27.76	0.3127	27.76	2.04758
										27.78	0.38425	27.78	2.29202
										27.8	0.44785	27.8	2.53646
										27.82	0.51145	27.82	2.76344
										27.84	0.583	27.84	2.99042
										27.86	0.6466	27.86	3.02534
										27.88	0.71815	27.88	3.06026
										27.9	0.7579	27.9	3.07772
										27.92	0.76585	27.92	3.09518
										27.94	0.7738	27.94	3.11264
										27.96	0.78175	27.96	3.11264
										27.98	0.78175	27.98	3.1301
										28	0.7897	28	3.14756
										28.02	0.7897	28.02	3.14756
										28.04	0.79765	28.04	3.14756
										28.06	0.79765	28.06	3.16502
										28.08	0.79765	28.08	3.16502
										28.1	0.8056	28.1	3.16502
										28.12	0.8056	28.12	2.97296
										28.14	0.8056	28.14	2.76344
										28.16	0.7579	28.16	2.53646
										28.18	0.70225	28.18	2.30948
										28.2	0.63865	28.2	2.0825
										28.22	0.57505	28.22	1.85552
										28.24	0.51145	28.24	1.62854
										28.26	0.4399	28.26	1.3841
										28.28	0.3763	28.28	1.15712
										28.3	0.3127	28.3	0.91268
										28.32	0.24115	28.32	0.66824
										28.34	0.1696	28.34	0.44126
										28.36	0.106	28.36	0.21428
										28.38	0.03445	28.38	0.19682
										28.4	-0.0371	28.4	0.17936
										28.42	-0.04505	28.42	0.14444
										28.44	-0.053	28.44	0.14444
										28.46	-0.06095	28.46	0.12698
										28.48	-0.0689	28.48	0.10952
										28.5	-0.0689	28.5	0.10952
										28.52	-0.0689	28.52	0.09206
										28.54	-0.07685	28.54	0.09206
										28.56	-0.07685	28.56	0.09206
										28.58	-0.0848	28.58	0.0746
										28.6	-0.0848	28.6	0.0746
										28.62	-0.0848	28.62	0.26666
										28.64	-0.09275	28.64	0.47618
										28.66	-0.07685	28.66	0.6857
										28.68	-0.0212	28.68	0.91268
										28.7	0.0424	28.7	1.1222
										28.72	0.106	28.72	1.36664
										28.74	0.1696	28.74	1.59362
										28.76	0.24115	28.76	1.8206
										28.78	0.30475	28.78	2.04758
										28.8	0.36835	28.8	2.29202
										28.82	0.4399	28.82	2.53646
										28.84	0.5035	28.84	2.76344
										28.86	0.57505	28.86	2.97296
										28.88	0.6466	28.88	3.00788
										28.9	0.71815	28.9	3.0428
										28.92	0.7579	28.92	3.06026
										28.94	0.7738	28.94	3.07772
										28.96	0.7738	28.96	3.09518
										28.98	0.78175	28.98	3.09518
										29	0.7897	29	3.11264
										29.02	0.7897	29.02	3.11264
										29.04	0.79765	29.04	3.1301
										29.06	0.79765	29.06	3.1301
										29.08	0.79765	29.08	3.14756
										29.1	0.8056	29.1	3.14756
										29.12	0.8056	29.12	3.14756
										29.14	0.8056	29.14	2.93804
										29.16	0.8056	29.16	2.72852
										29.18	0.76585	29.18	2.519
										29.2	0.7102	29.2	2.29202
										29.22	0.6466	29.22	2.06504
										29.24	0.583	29.24	1.83806
										29.26	0.5194	29.26	1.61108
										29.28	0.4558	29.28	1.36664
										29.3	0.3922	29.3	1.13966
										29.32	0.32065	29.32	0.89522
										29.34	0.25705	29.34	0.66824
										29.36	0.1855	29.36	0.4238
										29.38	0.1219	29.38	0.21428
										29.4	0.05035	29.4	0.19682
										29.42	-0.0212	29.42	0.17936
										29.44	-0.02915	29.44	0.1619
										29.46	-0.04505	29.46	0.14444
										29.48	-0.04505	29.48	0.12698
										29.5	-0.053	29.5	0.12698
										29.52	-0.053	29.52	0.10952
										29.54	-0.06095	29.54	0.10952
										29.56	-0.06095	29.56	0.09206
										29.58	-0.06095	29.58	0.09206
										29.6	-0.0689	29.6	0.0746
										29.62	-0.0689	29.62	0.0746
										29.64	-0.0689	29.64	0.26666
										29.66	-0.07685	29.66	0.45872
										29.68	-0.053	29.68	0.6857
										29.7	0.00265	29.7	0.89522
										29.72	0.0583	29.72	1.1222
										29.74	0.1219	29.74	1.36664
										29.76	0.1855	29.76	1.59362
										29.78	0.2491	29.78	1.8206
										29.8	0.32065	29.8	2.06504
										29.82	0.38425	29.82	2.29202
										29.84	0.44785	29.84	2.53646
										29.86	0.51145	29.86	2.7809
										29.88	0.583	29.88	2.99042
										29.9	0.65455	29.9	3.02534
										29.92	0.71815	29.92	3.06026
										29.94	0.7579	29.94	3.07772
										29.96	0.76585	29.96	3.09518
										29.98	0.7738	29.98	3.11264
										30	0.78175	30	3.11264
										30.02	0.78175	30.02	3.1301
										30.04	0.7897	30.04	3.1301
										30.06	0.7897	30.06	3.14756
										30.08	0.79765	30.08	3.14756
										30.1	0.79765	30.1	3.16502
										30.12	0.79765	30.12	3.16502
										30.14	0.79765	30.14	3.16502
										30.16	0.8056	30.16	2.9555
										30.18	0.8056	30.18	2.74598
										30.2	0.7579	30.2	2.53646
										30.22	0.70225	30.22	2.30948
										30.24	0.6466	30.24	2.06504
										30.26	0.583	30.26	1.83806
										30.28	0.51145	30.28	1.61108
										30.3	0.44785	30.3	1.36664
										30.32	0.38425	30.32	1.1222
										30.34	0.32065	30.34	0.89522
										30.36	0.2491	30.36	0.65078
										30.38	0.1855	30.38	0.40634
										30.4	0.11395	30.4	0.17936
										30.42	0.05035	30.42	0.17936
										30.44	-0.0212	30.44	0.14444
										30.46	-0.02915	30.46	0.12698
										30.48	-0.04505	30.48	0.10952
										30.5	-0.053	30.5	0.09206
										30.52	-0.053	30.52	0.09206
										30.54	-0.06095	30.54	0.0746
										30.56	-0.06095	30.56	0.0746
										30.58	-0.06095	30.58	0.05714
										30.6	-0.0689	30.6	0.05714
										30.62	-0.0689	30.62	0.05714
										30.64	-0.0689	30.64	0.05714
										30.66	-0.0689	30.66	0.21428
										30.68	-0.07685	30.68	0.4238
										30.7	-0.06095	30.7	0.63332
										30.72	-0.0053	30.72	0.8603
										30.74	0.0583	30.74	1.08728
										30.76	0.1219	30.76	1.33172
										30.78	0.1855	30.78	1.5587
										30.8	0.2491	30.8	1.80314
										30.82	0.3127	30.82	2.03012
										30.84	0.3763	30.84	2.27456
										30.86	0.4399	30.86	2.519
										30.88	0.51145	30.88	2.74598
										30.9	0.57505	30.9	2.97296
										30.92	0.6466	30.92	3.02534
										30.94	0.71815	30.94	3.0428
										30.96	0.74995	30.96	3.07772
										30.98	0.76585	30.98	3.09518
										31	0.7738	31	3.11264
										31.02	0.7738	31.02	3.11264
										31.04	0.78175	31.04	3.1301
										31.06	0.7897	31.06	3.1301
										31.08	0.7897	31.08	3.14756
										31.1	0.7897	31.1	3.14756
										31.12	0.79765	31.12	3.16502
										31.14	0.79765	31.14	3.16502
										31.16	0.79765	31.16	3.18248
										31.18	0.8056	31.18	2.97296
										31.2	0.8056	31.2	2.7809
										31.22	0.76585	31.22	2.55392
										31.24	0.7102	31.24	2.32694
										31.26	0.6466	31.26	2.09996
										31.28	0.57505	31.28	1.87298
										31.3	0.51145	31.3	1.62854
										31.32	0.44785	31.32	1.40156
										31.34	0.3763	31.34	1.17458
										31.36	0.3127	31.36	0.93014
										31.38	0.24115	31.38	0.6857
										31.4	0.17755	31.4	0.44126
										31.42	0.106	31.42	0.21428
										31.44	0.03445	31.44	0.19682
										31.46	-0.02915	31.46	0.17936
										31.48	-0.04505	31.48	0.1619
										31.5	-0.053	31.5	0.14444
										31.52	-0.06095	31.52	0.12698
										31.54	-0.06095	31.54	0.12698
										31.56	-0.0689	31.56	0.10952
										31.58	-0.0689	31.58	0.10952
										31.6	-0.07685	31.6	0.09206
										31.62	-0.07685	31.62	0.09206
										31.64	-0.07685	31.64	0.0746
										31.66	-0.0848	31.66	0.0746
										31.68	-0.0848	31.68	0.2492
										31.7	-0.0848	31.7	0.44126
										31.72	-0.07685	31.72	0.65078
										31.74	-0.01325	31.74	0.87776
										31.76	0.0424	31.76	1.10474
										31.78	0.106	31.78	1.33172
										31.8	0.1696	31.8	1.57616
										31.82	0.2332	31.82	1.80314
										31.84	0.30475	31.84	2.03012
										31.86	0.36835	31.86	2.27456
										31.88	0.43195	31.88	2.519
										31.9	0.5035	31.9	2.74598
										31.92	0.5671	31.92	2.97296
										31.94	0.63865	31.94	3.02534
										31.96	0.7102	31.96	3.06026
										31.98	0.74995	31.98	3.07772
										32	0.76585	32	3.09518
										32.02	0.76585	32.02	3.11264
										32.04	0.7738	32.04	3.11264
										32.06	0.78175	32.06	3.1301
										32.08	0.78175	32.08	3.14756
										32.1	0.7897	32.1	3.14756
										32.12	0.7897	32.12	3.16502
										32.14	0.7897	32.14	3.16502
										32.16	0.79765	32.16	3.16502
										32.18	0.79765	32.18	3.18248
										32.2	0.79765	32.2	2.99042
										32.22	0.79765	32.22	2.7809
										32.24	0.76585	32.24	2.55392
										32.26	0.7102	32.26	2.32694
										32.28	0.6466	32.28	2.09996
										32.3	0.583	32.3	1.85552
										32.32	0.5194	32.32	1.62854
										32.34	0.44785	32.34	1.3841
										32.36	0.38425	32.36	1.13966
										32.38	0.32065	32.38	0.89522
										32.4	0.2491	32.4	0.65078
										32.42	0.1855	32.42	0.40634
										32.44	0.11395	32.44	0.17936
										32.46	0.05035	32.46	0.1619
										32.48	-0.0212	32.48	0.14444
										32.5	-0.0371	32.5	0.10952
										32.52	-0.04505	32.52	0.09206
										32.54	-0.053	32.54	0.09206
										32.56	-0.06095	32.56	0.0746
										32.58	-0.06095	32.58	0.0746
										32.6	-0.06095	32.6	0.05714
										32.62	-0.0689	32.62	0.05714
										32.64	-0.0689	32.64	0.03968
										32.66	-0.07685	32.66	0.03968
										32.68	-0.07685	32.68	0.03968
										32.7	-0.07685	32.7	0.21428
										32.72	-0.07685	32.72	0.4238
										32.74	-0.0689	32.74	0.63332
										32.76	-0.01325	32.76	0.8603
										32.78	0.05035	32.78	1.08728
										32.8	0.11395	32.8	1.31426
										32.82	0.17755	32.82	1.5587
										32.84	0.24115	32.84	1.78568
										32.86	0.30475	32.86	2.03012
										32.88	0.36835	32.88	2.27456
										32.9	0.4399	32.9	2.50154
										32.92	0.5035	32.92	2.74598
										32.94	0.5671	32.94	2.97296
										32.96	0.63865	32.96	3.02534
										32.98	0.7102	32.98	3.0428
										33	0.74995	33	3.07772
										33.02	0.76585	33.02	3.09518
										33.04	0.7738	33.04	3.11264
										33.06	0.7738	33.06	3.11264
										33.08	0.78175	33.08	3.1301
										33.1	0.78175	33.1	3.1301
										33.12	0.7897	33.12	3.14756
										33.14	0.7897	33.14	3.14756
										33.16	0.7897	33.16	3.16502
										33.18	0.79765	33.18	3.16502
										33.2	0.79765	33.2	3.09518
										33.22	0.79765	33.22	2.88566
										33.24	0.79765	33.24	2.65868
										33.26	0.76585	33.26	2.4317
										33.28	0.7102	33.28	2.20472
										33.3	0.6466	33.3	1.97774
										33.32	0.57505	33.32	1.75076
										33.34	0.51145	33.34	1.50632
										33.36	0.44785	33.36	1.27934
										33.38	0.38425	33.38	1.0349
										33.4	0.3127	33.4	0.79046
										33.42	0.2491	33.42	0.54602
										33.44	0.17755	33.44	0.31904
										33.46	0.11395	33.46	0.19682
										33.48	0.0424	33.48	0.1619
										33.5	-0.02915	33.5	0.14444
										33.52	-0.04505	33.52	0.12698
										33.54	-0.053	33.54	0.12698
										33.56	-0.06095	33.56	0.10952
										33.58	-0.06095	33.58	0.09206
										33.6	-0.0689	33.6	0.09206
										33.62	-0.0689	33.62	0.0746
										33.64	-0.07685	33.64	0.0746
										33.66	-0.07685	33.66	0.0746
										33.68	-0.07685	33.68	0.05714
										33.7	-0.0848	33.7	0.05714
										33.72	-0.0848	33.72	0.23174
										33.74	-0.0848	33.74	0.4238
										33.76	-0.0689	33.76	0.63332
										33.78	-0.01325	33.78	0.8603
										33.8	0.0424	33.8	1.08728
										33.82	0.106	33.82	1.31426
										33.84	0.1696	33.84	1.5587
										33.86	0.2332	33.86	1.78568
										33.88	0.30475	33.88	2.01266
										33.9	0.36835	33.9	2.2571
										33.92	0.43195	33.92	2.48408
										33.94	0.5035	33.94	2.72852
										33.96	0.5671	33.96	2.9555
										33.98	0.63865	33.98	3.00788
										34	0.7102	34	3.02534
										34.02	0.74995	34.02	3.06026
										34.04	0.76585	34.04	3.07772
										34.06	0.76585	34.06	3.09518
										34.08	0.7738	34.08	3.09518
										34.1	0.78175	34.1	3.11264
										34.12	0.78175	34.12	3.1301
										34.14	0.78175	34.14	3.1301
										34.16	0.7897	34.16	3.14756
										34.18	0.7897	34.18	3.16502
										34.2	0.7897	34.2	3.16502
										34.22	0.79765	34.22	3.09518
										34.24	0.79765	34.24	2.88566
										34.26	0.79765	34.26	2.65868
										34.28	0.7579	34.28	2.4317
										34.3	0.70225	34.3	2.20472
										34.32	0.63865	34.32	1.97774
										34.34	0.57505	34.34	1.7333
										34.36	0.51145	34.36	1.50632
										34.38	0.4399	34.38	1.26188
										34.4	0.3763	34.4	1.01744
										34.42	0.30475	34.42	0.79046
										34.44	0.24115	34.44	0.54602
										34.46	0.1696	34.46	0.30158
										34.48	0.106	34.48	0.17936
										34.5	0.03445	34.5	0.14444
										34.52	-0.0371	34.52	0.12698
										34.54	-0.053	34.54	0.10952
										34.56	-0.06095	34.56	0.09206
										34.58	-0.0689	34.58	0.09206
										34.6	-0.07685	34.6	0.0746
										34.62	-0.07685	34.62	0.0746
										34.64	-0.07685	34.64	0.05714
										34.66	-0.0848	34.66	0.05714
										34.68	-0.0848	34.68	0.03968
										34.7	-0.09275	34.7	0.03968
										34.72	-0.09275	34.72	0.03968
										34.74	-0.09275	34.74	0.19682
										34.76	-0.09275	34.76	0.40634
										34.78	-0.0848	34.78	0.61586
										34.8	-0.02915	34.8	0.84284
										34.82	0.03445	34.82	1.06982
										34.84	0.09805	34.84	1.2968
										34.86	0.16165	34.86	1.54124
										34.88	0.22525	34.88	1.78568
										34.9	0.28885	34.9	2.01266
										34.92	0.3604	34.92	2.2571
										34.94	0.424	34.94	2.50154
										34.96	0.49555	34.96	2.72852
										34.98	0.55915	34.98	2.97296
										35	0.6307	35	3.02534
										35.02	0.6943	35.02	3.0428
										35.04	0.742	35.04	3.07772
										35.06	0.7579	35.06	3.09518
										35.08	0.76585	35.08	3.11264
										35.1	0.76585	35.1	3.1301
										35.12	0.7738	35.12	3.1301
										35.14	0.7738	35.14	3.14756
										35.16	0.78175	35.16	3.14756
										35.18	0.78175	35.18	3.16502
										35.2	0.7897	35.2	3.16502
										35.22	0.7897	35.22	3.18248
										35.24	0.7897	35.24	3.1301
										35.26	0.7897	35.26	2.90312
										35.28	0.79765	35.28	2.6936
										35.3	0.7579	35.3	2.46662
										35.32	0.70225	35.32	2.23964
										35.34	0.63865	35.34	2.01266
										35.36	0.57505	35.36	1.76822
										35.38	0.51145	35.38	1.54124
										35.4	0.44785	35.4	1.2968
										35.42	0.38425	35.42	1.05236
										35.44	0.3127	35.44	0.80792
										35.46	0.2491	35.46	0.58094
										35.48	0.1855	35.48	0.3365
										35.5	0.11395	35.5	0.19682
										35.52	0.05035	35.52	0.1619
										35.54	-0.0212	35.54	0.14444
										35.56	-0.0371	35.56	0.14444
										35.58	-0.053	35.58	0.12698
										35.6	-0.053	35.6	0.10952
										35.62	-0.06095	35.62	0.09206
										35.64	-0.06095	35.64	0.09206
										35.66	-0.0689	35.66	0.0746
										35.68	-0.0689	35.68	0.0746
										35.7	-0.07685	35.7	0.0746
										35.72	-0.07685	35.72	0.05714
										35.74	-0.07685	35.74	0.05714
										35.76	-0.0848	35.76	0.21428
										35.78	-0.0848	35.78	0.40634
										35.8	-0.0689	35.8	0.63332
										35.82	-0.0212	35.82	0.84284
										35.84	0.0424	35.84	1.06982
										35.86	0.106	35.86	1.31426
										35.88	0.1696	35.88	1.54124
										35.9	0.2332	35.9	1.76822
										35.92	0.2968	35.92	2.01266
										35.94	0.3604	35.94	2.2571
										35.96	0.424	35.96	2.48408
										35.98	0.49555	35.98	2.72852
										36	0.55915	36	2.97296
										36.02	0.6307	36.02	3.02534
										36.04	0.6943	36.04	3.06026
										36.06	0.742	36.06	3.07772
										36.08	0.7579	36.08	3.09518
										36.1	0.7579	36.1	3.11264
										36.12	0.76585	36.12	3.1301
										36.14	0.7738	36.14	3.1301
										36.16	0.7738	36.16	3.14756
										36.18	0.78175	36.18	3.14756
										36.2	0.78175	36.2	3.16502
										36.22	0.78175	36.22	3.16502
										36.24	0.7897	36.24	3.18248
										36.26	0.7897	36.26	3.11264
										36.28	0.7897	36.28	2.90312
										36.3	0.7897	36.3	2.67614
										36.32	0.7579	36.32	2.44916
										36.34	0.70225	36.34	2.22218
										36.36	0.63865	36.36	1.9952
										36.38	0.57505	36.38	1.76822
										36.4	0.51145	36.4	1.52378
										36.42	0.44785	36.42	1.2968
										36.44	0.3763	36.44	1.05236
										36.46	0.3127	36.46	0.80792
										36.48	0.24115	36.48	0.58094
										36.5	0.17755	36.5	0.3365
										36.52	0.106	36.52	0.19682
										36.54	0.03445	36.54	0.17936
										36.56	-0.02915	36.56	0.1619
										36.58	-0.053	36.58	0.14444
										36.6	-0.0689	36.6	0.12698
										36.62	-0.0689	36.62	0.12698
										36.64	-0.07685	36.64	0.10952
										36.66	-0.07685	36.66	0.09206
										36.68	-0.0848	36.68	0.09206
										36.7	-0.0848	36.7	0.09206
										36.72	-0.09275	36.72	0.0746
										36.74	-0.09275	36.74	0.0746
										36.76	-0.09275	36.76	0.0746
										36.78	-0.09275	36.78	0.23174
										36.8	-0.09275	36.8	0.4238
										36.82	-0.0848	36.82	0.63332
										36.84	-0.02915	36.84	0.8603
										36.86	0.0265	36.86	1.08728
										36.88	0.0901	36.88	1.31426
										36.9	0.1537	36.9	1.5587
										36.92	0.2173	36.92	1.78568
										36.94	0.28885	36.94	2.03012
										36.96	0.35245	36.96	2.2571
										36.98	0.424	36.98	2.50154
										37	0.4876	37	2.74598
										37.02	0.55915	37.02	2.97296
										37.04	0.62275	37.04	3.02534
										37.06	0.6943	37.06	3.06026
										37.08	0.742	37.08	3.07772
										37.1	0.74995	37.1	3.09518
										37.12	0.7579	37.12	3.11264
										37.14	0.76585	37.14	3.11264
										37.16	0.76585	37.16	3.1301
										37.18	0.7738	37.18	3.14756
										37.2	0.7738	37.2	3.14756
										37.22	0.78175	37.22	3.16502
										37.24	0.78175	37.24	3.16502
										37.26	0.78175	37.26	3.16502
										37.28	0.7897	37.28	3.11264
										37.3	0.7897	37.3	2.90312
										37.32	0.7897	37.32	2.67614
										37.34	0.76585	37.34	2.44916
										37.36	0.70225	37.36	2.22218
										37.38	0.63865	37.38	1.9952
										37.4	0.57505	37.4	1.75076
										37.42	0.51145	37.42	1.52378
										37.44	0.44785	37.44	1.27934
										37.46	0.38425	37.46	1.0349
										37.48	0.3127	37.48	0.79046
										37.5	0.2491	37.5	0.54602
										37.52	0.1855	37.52	0.31904
										37.54	0.11395	37.54	0.17936
										37.56	0.0424	37.56	0.14444
										37.58	-0.0212	37.58	0.12698
										37.6	-0.04505	37.6	0.12698
										37.62	-0.06095	37.62	0.10952
										37.64	-0.06095	37.64	0.09206
										37.66	-0.0689	37.66	0.0746
										37.68	-0.0689	37.68	0.0746
										37.7	-0.07685	37.7	0.05714
										37.72	-0.07685	37.72	0.05714
										37.74	-0.07685	37.74	0.03968
										37.76	-0.0848	37.76	0.03968
										37.78	-0.0848	37.78	0.03968
										37.8	-0.09275	37.8	0.17936
										37.82	-0.09275	37.82	0.38888
										37.84	-0.07685	37.84	0.5984
										37.86	-0.02915	37.86	0.82538
										37.88	0.03445	37.88	1.05236
										37.9	0.0901	37.9	1.2968
										37.92	0.1537	37.92	1.52378
										37.94	0.22525	37.94	1.76822
										37.96	0.28885	37.96	1.9952
										37.98	0.35245	37.98	2.23964
										38	0.41605	38	2.48408
										38.02	0.4876	38.02	2.72852
										38.04	0.5512	38.04	2.9555
										38.06	0.62275	38.06	3.02534
										38.08	0.68635	38.08	3.0428
										38.1	0.73405	38.1	3.07772
										38.12	0.74995	38.12	3.09518
										38.14	0.7579	38.14	3.11264
										38.16	0.7579	38.16	3.11264
										38.18	0.76585	38.18	3.1301
										38.2	0.7738	38.2	3.14756
										38.22	0.7738	38.22	3.14756
										38.24	0.7738	38.24	3.16502
										38.26	0.78175	38.26	3.16502
										38.28	0.78175	38.28	3.18248
										38.3	0.78175	38.3	3.1301
										38.32	0.7897	38.32	2.92058
										38.34	0.7897	38.34	2.6936
										38.36	0.7579	38.36	2.46662
										38.38	0.70225	38.38	2.23964
										38.4	0.63865	38.4	2.01266
										38.42	0.57505	38.42	1.78568
										38.44	0.51145	38.44	1.54124
										38.46	0.44785	38.46	1.31426
										38.48	0.38425	38.48	1.06982
										38.5	0.3127	38.5	0.82538
										38.52	0.2491	38.52	0.5984
										38.54	0.17755	38.54	0.35396
										38.56	0.11395	38.56	0.19682
										38.58	0.0424	38.58	0.17936
										38.6	-0.02915	38.6	0.14444
										38.62	-0.04505	38.62	0.14444
										38.64	-0.06095	38.64	0.12698
										38.66	-0.0689	38.66	0.10952
										38.68	-0.0689	38.68	0.09206
										38.7	-0.07685	38.7	0.09206
										38.72	-0.07685	38.72	0.0746
										38.74	-0.0848	38.74	0.0746
										38.76	-0.0848	38.76	0.05714
										38.78	-0.0848	38.78	0.05714
										38.8	-0.0848	38.8	0.05714
										38.82	-0.09275	38.82	0.19682
										38.84	-0.09275	38.84	0.38888
										38.86	-0.0848	38.86	0.61586
										38.88	-0.02915	38.88	0.82538
										38.9	0.0265	38.9	1.06982
										38.92	0.0901	38.92	1.2968
										38.94	0.1537	38.94	1.52378
										38.96	0.2173	38.96	1.75076
										38.98	0.2809	38.98	1.9952
										39	0.35245	39	2.23964
										39.02	0.41605	39.02	2.46662
										39.04	0.4876	39.04	2.71106
										39.06	0.5512	39.06	2.9555
										39.08	0.62275	39.08	3.00788
										39.1	0.68635	39.1	3.0428
										39.12	0.742	39.12	3.07772
										39.14	0.74995	39.14	3.09518
										39.16	0.7579	39.16	3.09518
										39.18	0.76585	39.18	3.11264
										39.2	0.76585	39.2	3.1301
										39.22	0.7738	39.22	3.1301
										39.24	0.7738	39.24	3.14756
										39.26	0.78175	39.26	3.14756
										39.28	0.78175	39.28	3.16502
										39.3	0.78175	39.3	3.16502
										39.32	0.78175	39.32	3.1301
										39.34	0.7897	39.34	2.90312
										39.36	0.7897	39.36	2.6936
										39.38	0.7579	39.38	2.46662
										39.4	0.70225	39.4	2.23964
										39.42	0.6307	39.42	1.9952
										39.44	0.5671	39.44	1.76822
										39.46	0.5035	39.46	1.52378
										39.48	0.4399	39.48	1.27934
										39.5	0.36835	39.5	1.05236
										39.52	0.30475	39.52	0.80792
										39.54	0.2332	39.54	0.56348
										39.56	0.1696	39.56	0.31904
										39.58	0.09805	39.58	0.1619
										39.6	0.0265	39.6	0.12698
										39.62	-0.04505	39.62	0.12698
										39.64	-0.06095	39.64	0.10952
										39.66	-0.07685	39.66	0.09206
										39.68	-0.0848	39.68	0.0746
										39.7	-0.0848	39.7	0.0746
										39.72	-0.09275	39.72	0.05714
										39.74	-0.09275	39.74	0.05714
										39.76	-0.1007	39.76	0.03968
										39.78	-0.1007	39.78	0.03968
										39.8	-0.1007	39.8	0.03968
										39.82	-0.10865	39.82	0.02222
										39.84	-0.10865	39.84	0.1619
										39.86	-0.10865	39.86	0.35396
										39.88	-0.1007	39.88	0.58094
										39.9	-0.053	39.9	0.80792
										39.92	0.0106	39.92	1.0349
[truncated: 48,150 more rows]

## Sheet: Fig. 6
Fig. 6b								Fig. 6c										Fig. 6d					Fig. 6e				Fig. 6f				Fig. 6g				Fig. 6h				Fig. 6i
		PVCg		CEC/PVCg				PVCg		CEC/PVCg		PDMS		VHB4910										RSD values /%			Time /s	Output C /pF			Time /s	Output C /pF			Time /s	Output C /pF
Time/s	Input /mm	Time/s	Output C /pF	Time/s	Output C /pF			Displacement /mm	C-C0/C0	Displacement /mm	C-C0/C0	Displacement /mm	C-C0/C0	Displacement /mm	C-C0/C0			Time/s	C-C0/C0	Time/s	C-C0/C0		PVCg	9.84			0	86.01			0.02378	125.961			0	153.2			0	135.86
0	0.01	0	107.851	0	128.147			0	0	0	0	0	0	0	0			0	7.725	0	0		CEC/PVCg	5.75			0.03333	86.15			0.05597	125.74			0.05	151.4			0.096	135.6
0.005	0.01	0	108.192	0.0580747	130.521			0.499	0.20633	0.544	0.56753	1	0.37623	1	0.56607			0.12287	13.605	0.13444	2.8314		PDMS	3.67			0.06667	86.91			0.08816	125.316			0.1	157.23			0.144	136.1
0.025	0.01	0	109.397	0.110186	129.556			1	0.4311	1	1.00784	2	0.95038	2	1.35314			0.24575	13.05	0.26887	3.2604		VHB 4910	8.2			0.1	86.63			0.12035	124.838			0.15	154.72			0.192	135.44
0.045	0.01	0.047	108.384	0.162297	131.258			1.5	0.6236	1.524	1.62178	3	1.46722	3	2.34876			0.36862	11.985	0.40331	0.2574						0.13333	85.6			0.15254	124.694			0.2	149.07			0.24	135.36
0.065	0.01	0.047	107.645	0.22175	130.14			2	1.06197	2.005	2.0099	4	2.06173	4	3.83428			0.4915	14.28	0.53775	0.9867						0.16667	85.51			0.18473	124.434			0.25	157.31			0.288	135.68
0.085	0.01	0.047	108.802	0.27129	129.983			2.496	1.42432	2.497	2.32738	5	2.93821	5	5.45815			0.61437	22.26	0.67219	9.9099						0.2	86.07			0.21692	124.357			0.3	151.2			0.336	135.44
0.105	0.01	0.141	109.459	0.32083	129.861			3.015	1.89505	2.985	3.08932	6	4.12421	6	7.02839			0.73725	15.345	0.80662	19.1334						0.23333	86.61			0.24911	124.113			0.35	154.99			0.384	135.76
0.125	0.01	0.141	107.928	0.36932	129.93			3.498	2.41997	3.495	3.91476	7	5.5002	7	8.95198			0.86013	12.825	0.94106	26.8983						0.26667	86.7			0.2813	125.961			0.4	150.65			0.432	135.52
0.145	0.01	0.141	108.014	0.41887	130.088			3.993	2.86239	4.006	4.65937	8	7.05804	8	10.7848			0.983	17.145	1.0755	33.033						0.3	86.88			0.3135	125.74			0.45	151.36			0.48	135.52
0.165	0.01	0.187	109.027	0.46841	129.983			4.499	3.24577	4.505	5.22506	9	8.37748	9	13.2878			1.10588	13.68	1.20994	30.5877						0.33333	86.67			0.34569	125.316			0.5	154.82			0.528	135.28
0.185	0.01	0.187	108.638	0.51795	130.175			5.01	3.7634	5.007	5.91773	10	9.55556	10	15.6106			1.22875	14.775	1.34437	18.4899						0.36667	86.1			0.37788	124.838			0.55	152.06			0.576	134.62
0.205	0.01	0.187	107.75	0.56749	130.21			5.497	4.34252	5.518	6.74895	11	10.6582	11	17.6505			1.35163	18.51	1.47881	5.8344						0.4	85.98			0.41007	124.694			0.6	158.63			0.624	134.78
0.225	0.01	0.281	108.61	0.61704	130.088			6.03	4.99281	6	7.61478	12	11.7326	12	20.5221			1.47451	14.895	1.61325	4.9335						0.43333	85.71			0.44226	124.434			0.65	150.94			0.672	134.2
0.245	0.01	0.281	108.758	0.71612	129.144			6.5	5.53956	6.507	8.54989	13	12.7599	13	22.8514			1.59738	15.15	1.74769	2.9601						0.46667	86.76			0.47445	124.357			0.7	159.04			0.72	134.54
0.265	0.01	0.281	107.966	0.76461	129.791			7.02	6.59344	6.994	9.39264	14	13.9286	14	25.1931			1.72026	12.705	1.88212	2.1021						0.5	86.19			0.50664	124.113			0.75	151.9			0.768	135.1
0.285	0.01	0.375	108.36	0.81415	130.123			7.497	7.47115	7.515	10.4316							1.84313	20.76	2.01656	0.1287						0.53333	86.38			0.53883	125.961			0.8	148.69			0.816	136.68
0.305	0.01	0.375	108.797	0.8637	130.07			8	8.34812	8.004	11.8632							1.96601	17.19	2.151	4.4187						0.56667	85.45			0.57103	125.74			0.85	155.65			0.864	138.1
0.325	0.01	0.375	108.12	0.91324	129.965			8.499	9.23907	8.496	13.4679							2.08889	16.32	2.28544	2.5311						0.6	85.74			0.60322	125.316			0.9	153.07			0.912	139.2
0.345	0.01	0.422	108.341	0.96278	129.598			9	9.82575	9	15.0148							2.21176	19.365	2.41987	1.6731						0.63333	85.35			0.63541	125.961			0.95	150.59			0.96	142.54
0.365	0.01	0.422	108.984	1.01232	129.895			9.5	10.8763	9.51	16.3886							2.33464	20.505	2.55431	2.3166						0.66667	86.76			0.6676	125.74			1	156.34			1.008	141.68
0.385	0.01	0.422	108.144	1.06187	130.035			10.02	11.808	10.009	17.6354							2.45751	12.945	2.68875	4.1613						0.7	86.21			0.69979	125.316			1.05	155			1.056	144.54
0.405	0.01	0.516	108.01	1.11141	129.773			10.496	12.9224	10.51	19.0785							2.58039	16.395	2.82319	0.9009						0.73333	86.12			0.73198	124.838			1.1	156.81			1.104	147.1
0.425	0.01	0.516	109.123	1.1599	129.721			11.02	14.1858	10.997	21.145							2.70326	11.505	2.95763	4.5903						0.76667	85.98			0.76417	124.694			1.15	160.6			1.152	149.26
0.445	0.01	0.516	108.557	1.20944	130.105			11.504	15.6926	11.51	22.6966							2.82614	21.705	3.09206	16.1733						0.8	86.3			0.79636	124.434			1.2	155.95			1.2	152
0.465	0.01	0.61	107.664	1.25898	129.791			12.02	16.774	12	25.1359							2.94902	14.58	3.2265	24.4959						0.83333	85.23			0.82856	124.357			1.25	153.86			1.248	157.68
0.485	0.01	0.61	108.538	1.30852	130.315			12.498	17.7526	12.52	27.102							3.07189	19.56	3.36094	28.0995						0.86667	85.26			0.86075	124.113			1.3	151.42			1.296	162.42
0.505	0.01	0.61	109.07	1.35807	129.406			13.02	18.851	13.008	28.8798							3.19477	15.405	3.49537	31.6602						0.9	86			0.89294	124.838			1.35	154.88			1.344	168.38
0.525	0.01	0.657	108.024	1.45715	130.35			13.507	19.7803	13.504	31.03							3.31764	17.61	3.62981	33.6336						0.93333	86.34			0.92513	124.694			1.4	158.7			1.392	159.9
0.545	0.01	0.657	107.904	1.50564	129.371			14.002	20.5228	14.001	33.6164							3.44052	17.565	3.76425	28.4856						0.96667	86.97			0.95732	124.434			1.45	158.9			1.44	123.04
0.565	0.01	0.657	108.907	1.55518	129.895													3.5634	19.11	3.89869	15.873						1	86.22			0.98951	124.357			1.5	151.16			1.488	126.96
0.585	0.01	0.704	108.739	1.60473	129.861													3.68627	15.435	4.03313	2.8743						1.03333	85.59			1.0217	124.113			1.55	156.25			1.536	128.84
0.605	0.01	0.704	107.664	1.65427	129.633													3.80915	19.185	4.16756	3.2175						1.06667	86.7			1.05389	125.961			1.6	151.73			1.584	129.06
0.625	0.01	0.797	108.811	1.70381	130.262													3.93202	13.17	4.302	4.1184						1.1	86.39			1.08608	125.74			1.65	151.48			1.632	130.02
0.645	0.01	0.797	109.219	1.75335	129.633													4.0549	18.69	4.43644	0.9438						1.13333	86.9			1.11828	125.316			1.7	155.66			1.68	129.38
0.665	0.01	0.797	108.048	1.8029	129.965													4.17777	19.515	4.57087	3.1317						1.16667	86.23			1.15047	125.961			1.75	156.87			1.728	129.94
0.685	0.01	0.891	107.89	1.85139	130.245													4.30065	16.575	4.70531	4.719						1.2	86.14			1.18266	125.74			1.8	153.88			1.776	130.18
0.705	0.01	0.891	109.234	1.90093	130.385													4.42353	15.57	4.83975	2.8743						1.23333	85.42			1.21485	125.316			1.85	158.41			1.824	129.62
0.725	0.01	0.891	108.442	1.95047	129.668													4.5464	18.18	4.97419	0.0429						1.26667	85.63			1.24704	124.838			1.9	156.03			1.872	129.62
0.745	0.01	0.937	107.986	2.00001	130.035													4.66928	9.75	5.10863	2.4453						1.3	85.99			1.27923	124.694			1.95	153.03			1.92	130.48
0.765	0.01	0.937	108.71	2.04956	129.913													4.79215	16.71	5.24306	5.1909						1.33333	86.02			1.31142	124.434			2	157.3			1.968	129.24
0.785	0.01	0.937	108.845	2.0991	130.053													4.91503	16.485	5.3775	6.7353						1.36667	86.23			1.34361	124.357			2.05	156.95			2.016	129.54
0.805	0.01	1.032	108.288	2.14864	130.594													5.03791	15.84	5.51194	11.154						1.4	85.81			1.37581	124.113			2.1	154.52			2.064	129.62
0.825	0.01	1.032	108.456	2.24667	129.703													5.16078	17.445	5.64637	27.2415						1.43333	86.94			1.408	125.316			2.15	157.35			2.112	130.96
0.845	0.01	1.032	108.874	2.29621	129.756													5.28366	13.365	5.78081	33.8052						1.46667	86.14			1.44019	124.838			2.2	157.2			2.16	134.38
0.865	0.01	1.125	108.245	2.34576	129.808													5.40653	17.85	5.91525	25.7829						1.5	86.33			1.47238	124.694			2.25	156.1			2.208	139.88
0.885	0.01	1.125	108.326	2.3953	129.511													5.52941	16.275	6.04969	24.2385						1.53333	86.32			1.50457	124.434			2.3	158.59			2.256	143.84
0.905	0.01	1.125	108.946	2.44484	129.948													5.65229	11.265	6.18412	12.2694						1.56667	85.87			1.53676	124.357			2.35	158.96			2.304	147.2
0.925	0.01	1.172	108.058	2.49439	130.14													5.77516	13.47	6.31856	5.0193						1.6	86.66			1.56895	124.113			2.4	151.88			2.352	154.32
0.945	0.01	1.172	107.875	2.54393	129.598													5.89804	20.295	6.453	0.1716						1.63333	87.7			1.60114	125.961			2.45	152.18			2.4	160.3
0.965	0.01	1.172	109.008	2.59242	130.367													6.02091	16.185	6.58744	2.7885						1.66667	86.75			1.63334	125.74			2.5	155.16			2.448	169.12
0.985	0.01	1.266	108.73	2.64196	129.983													6.14379	17.13	6.72187	3.2175						1.7	85.73			1.66553	125.316			2.55	156.01			2.496	163.02
1.005	0.01	1.266	107.558	2.6915	130.769													6.26666	15.915	6.85631	3.0459						1.73333	85.35			1.69772	124.838			2.6	158.63			2.544	138.26
1.025	0.01	1.266	108.259	2.74104	129.703													6.38954	17.775	6.99075	1.4157						1.76667	86.75			1.72991	124.694			2.65	155.94			2.592	120.94
1.045	0.01	1.36	109.416	2.79059	130.437													6.51242	15	7.12519	4.1184						1.8	85.54			1.7621	124.434			2.7	158.06			2.64	123.64
1.065	0.01	1.36	108.077	2.84013	129.93													6.63529	21.93	7.25962	3.8181						1.83333	86.5			1.79429	124.357			2.75	159.12			2.688	125.72
1.085	0.01	1.36	107.597	2.88862	129.93													6.75817	14.925	7.39406	1.2012						1.86667	86.76			1.82648	124.113			2.8	157.1			2.736	126.34
1.105	0.01	1.407	109.123	2.9877	129.319													6.88104	21.75	7.5285	2.0163						1.9	87.04			1.85867	124.29			2.85	158.35			2.784	128.68
1.125	0.01	1.407	109.171	3.03725	129.756													7.00392	18.24	7.66294	6.8211						1.93333	87.64			1.89086	124.794			2.9	159.83			2.832	128.44
1.145	0.01	1.407	107.621	3.08679	129.232													7.1268	17.52	7.79737	10.8966						1.96667	87.96			1.92306	122.994			2.95	154.85			2.88	128.36
1.165	0.01	1.5	108.302	3.13633	129.93													7.24967	10.5	7.93181	10.725						2	88.04			1.95525	124.65			3	158.95			2.928	128.9
1.185	0.01	1.5	109.003	3.18587	129.791													7.37255	18.645	8.06625	26.4693						2.03333	87.56			1.98744	124.074			3.05	153.09			2.976	129.06
1.205	0.01	1.5	108.23	3.23436	129.581													7.49542	16.395	8.20069	27.1557						2.06667	87.29			2.01963	124.074			3.1	158.61			3.024	128.68
1.225	0.01	1.547	107.899	3.28496	129.598													7.6183	16.875	8.33512	20.0772						2.1	87.86			2.05182	125.154			3.15	154.88			3.072	128.84
1.245	0.01	1.547	108.682	3.33345	129.965													7.74118	11.445	8.46956	11.7975						2.13333	87.77			2.08401	124.2			3.2	156.54			3.12	129.22
1.265	0.01	1.641	108.37	3.38299	130.437													7.86405	11.595	8.604	3.8181						2.16667	87.38			2.1162	124.758			3.25	157.24			3.168	129.54
1.285	0.01	1.641	107.957	3.43253	129.406													7.98693	17.85	8.73844	0.3003						2.2	90.58			2.14839	123.426			3.3	152.32			3.216	132.42
1.305	0.01	1.641	108.581	3.48208	129.651													8.1098	13.755	8.87287	3.3891						2.23333	92.14			2.18059	124.416			3.35	158.49			3.264	136.78
1.325	0.01	1.687	108.557	3.53162	130.07													8.23268	14.115	9.00731	4.719						2.26667	97.79			2.21278	124.164			3.4	152.29			3.312	142.36
1.345	0.01	1.687	108.13	3.58116	129.389													8.35555	21.48	9.14175	2.7885						2.3	98.94			2.24497	124.974			3.45	154.81			3.36	149.26
1.365	0.01	1.687	108.211	3.6307	129.249													8.47843	15.405	9.27619	0.429						2.33333	99.93			2.27716	123.858			3.5	155.66			3.408	156
1.385	0.01	1.781	108.902	3.7456	129.878													8.60131	16.77	9.41062	3.0888						2.36667	101.7			2.30935	125.388			3.55	156.78			3.456	161.86
1.405	0.01	1.781	108.182	3.7456	129.808													8.72418	18.375	9.54506	4.4187						2.4	102.16			2.34154	124.524			3.6	159.34			3.504	165.02
1.425	0.01	1.781	108.139	3.79514	130.297													8.84706	19.2	9.6795	1.8876						2.43333	102.38			2.37373	124.524			3.65	157.94			3.552	168.54
1.445	0.01	1.875	109.085	3.84469	130.629													8.96993	18.69	9.81394	5.7915						2.46667	101.39			2.40592	123.282			3.7	153.49			3.6	152.5
1.465	0.01	1.875	108.288	3.89317	129.861													9.09281	20.745	9.94837	15.3582						2.5	102.27			2.43812	124.632			3.75	153.26			3.648	120.06
1.485	0.01	1.875	108.014	3.99226	129.895													9.21569	12.855	10.0828	20.8494						2.53333	103.48			2.47031	124.092			3.8	157.73			3.696	123.36
1.505	0.01	1.922	108.682	4.0418	129.214													9.33856	19.515	10.2172	27.1986						2.56667	102.6			2.5025	124.434			3.85	159.22			3.744	123.88
1.525	0.01	1.922	109.085	4.09134	129.389													9.46144	19.905	10.3517	28.0995						2.6	102.28			2.53469	124.182			3.9	157.21			3.792	125.8
1.545	0.01	1.922	107.899	4.14089	129.424													9.58431	20.25	10.4861	15.0579						2.63333	102.91			2.56688	124.272			3.95	159.36			3.84	127.2
1.565	0.01	2.016	108.192	4.19043	129.826													9.70719	17.805	10.6206	8.7516						2.66667	102.77			2.59907	124.956			4	156.12			3.888	126.8
1.585	0.01	2.016	109.061	4.23997	129.93													9.83007	18.3	10.755	2.9172						2.7	102.85			2.63126	123.462			4.05	157.85			3.936	128.28
1.605	0.01	2.016	108.442	4.28846	129.93													9.95294	14.475	10.8894	1.4586						2.73333	102.22			2.66345	124.47			4.1	157.36			3.984	129
1.625	0.01	2.109	107.842	4.338	129.843													10.0758	18.96	11.0239	2.0592						2.76667	102.6			2.69564	123.894			4.15	154.49			4.032	127.96
1.645	0.01	2.109	108.869	4.38755	129.913													10.1987	16.275	11.1583	3.861						2.8	102.68			2.72784	124.65			4.2	152.13			4.08	128.6
1.665	0.01	2.109	109.258	4.43709	129.686													10.3216	12.495	11.2927	2.9601						2.83333	102.13			2.76003	125.316			4.25	157.81			4.128	126.42
1.685	0.01	2.172	107.995	4.48663	129.563													10.4444	13.74	11.4272	0.0858						2.86667	102.25			2.79222	126.288			4.3	159.47			4.176	130.66
1.705	0.01	2.172	108.408	4.53617	129.843													10.5673	16.05	11.5616	2.4882						2.9	102.18			2.82441	126.54			4.35	156.25			4.224	138.04
1.725	0.01	2.172	109.282	4.58572	129.284													10.6902	20.01	11.6961	3.7323						2.93333	101.79			2.8566	127.008			4.4	156.72			4.272	149.54
1.745	0.01	2.266	108.437	4.63526	129.109													10.8131	4.365	11.8305	1.7589						2.96667	101.52			2.88879	127.062			4.45	156.26			4.32	159.52
1.765	0.01	2.266	108.091	4.68375	130.245													10.936	20.745	11.9649	1.5873						3	101.88			2.92098	125.694			4.5	162.3			4.368	165.52
1.785	0.01	2.266	109.162	4.78283	129.616													11.0588	15.975	12.0994	6.864						3.03333	101.79			2.95317	128.286			4.55	168.74			4.416	169.6
1.805	0.01	2.313	108.595	4.83132	129.162													11.1817	13.665	12.2338	17.5032						3.06667	100.23			2.98537	128.286			4.6	172.32			4.464	157.08
1.825	0.01	2.313	108.312	4.88192	129.546													11.3046	10.77	12.3682	23.0373						3.1	101.33			3.01756	127.926			4.65	174.59			4.512	113.32
1.845	0.01	2.313	108.696	4.93146	130.123													11.4275	18.66	12.5027	26.7267						3.13333	101.78			3.04975	128.124			4.7	176.5			4.56	121.16
1.865	0.01	2.406	108.96	4.981	129.249													11.5503	18.375	12.6371	24.7533						3.16667	101.14			3.08194	131.562			4.75	178.85			4.608	124.12
1.885	0.01	2.406	108.038	5.02949	129.074													11.6732	14.85	12.7716	10.4676						3.2	101.7			3.11413	132.426			4.8	180.85			4.656	123.28
1.905	0.01	2.453	108.49	5.07903	129.686													11.7961	14.865	12.906	5.2338						3.23333	100.09			3.14632	132.174			4.85	187.19			4.704	124.56
1.925	0.01	2.453	109.037	5.12858	129.651													11.919	12.915	13.0404	5.1909						3.26667	102.62			3.17851	132.516			4.9	183.97			4.752	125.8
1.945	0.01	2.453	108.403	5.17812	130.105													12.0418	11.67	13.1749	2.6598						3.3	101.89			3.2107	132.318			4.95	189.88			4.8	127.2
1.965	0.01	2.547	108.154	5.22661	130.385													12.1647	9.93	13.3093	0.2574						3.33333	101.91			3.2429	133.668			5	187.05			4.848	128.92
1.985	0.01	2.547	108.744	5.27615	129.965													12.2876	16.815	13.4437	3.7752						3.36667	101.41			3.27509	132.66			5.05	181.73			4.896	128.28
2.005	0.01	2.547	108.634	5.32569	130.629													12.4105	17.115	13.5782	4.8477						3.4	101.69			3.30728	133.002			5.1	180.46			4.944	127.28
2.025	0.01	2.594	107.736	5.37524	129.948													12.5333	18.63	13.7126	3.3462						3.43333	101.7			3.33947	134.856			5.15	180.94			4.992	129.62
2.045	0.01	2.594	108.485	5.42478	130.07													12.6562	18.93	13.8471	0						3.46667	101.99			3.37166	132.39			5.2	189.26			5.04	135.52
2.065	0.01	2.594	108.926	5.52386	129.843													12.7791	16.575	13.9815	3.432						3.5	101.03			3.40385	133.668			5.25	184.13			5.088	145.34
2.085	0.01	2.687	108.192	5.57235	129.686													12.902	15.48	14.1159	2.7456						3.53333	101.03			3.43604	132.66			5.3	187.02			5.136	156.66
2.105	0.01	2.687	108.197	5.6219	130.752													13.0248	7.92	14.2504	3.6894						3.56667	101.38			3.46823	133.002			5.35	183.11			5.184	165.58
2.125	0.01	2.687	109.152	5.67249	131.835													13.1477	9.57	14.3848	5.9202						3.6	101.52			3.50042	134.856			5.4	186.64			5.232	168.52
2.145	0.01	2.781	108.37	5.72203	129.965													13.2706	14.685	14.5192	18.1038						3.63333	101.67			3.53262	132.39			5.45	184.61			5.28	153.4
2.165	0.01	2.781	107.664	5.77052	131.625													13.3935	18.405	14.6537	25.9116						3.66667	101.08			3.56481	132.066			5.5	180.2			5.328	139.18
2.185	0.01	2.781	108.442	5.82007	130.524													13.5163	21.72	14.7881	31.3599						3.7	101.99			3.597	131.562			5.55	187.13			5.376	114.72
2.205	0.01	2.828	109.238	5.86961	130.507													13.6392	24.78	14.9226	21.3213						3.73333	101.91			3.62919	132.426			5.6	189.14			5.424	121.56
2.225	0.01	2.828	107.688	5.91915	130.332													13.7621	23.205	15.057	11.2827						3.76667	101.52			3.66138	132.174			5.65	182.1			5.472	125.4
2.245	0.01	2.828	108.293	5.96869	131.538													13.885	21.855	15.1914	9.5667						3.8	101.58			3.69357	132.516			5.7	180.23			5.52	127.68
2.265	0.01	2.922	109.037	6.01824	130.175													14.0078	20.865	15.3259	3.6465						3.83333	101.28			3.72576	132.318			5.75	183.8			5.568	129.18
2.285	0.01	2.922	108.667	6.06778	130.14													14.1307	20.64	15.4603	3.2175						3.86667	101.54			3.75795	133.668			5.8	180.1			5.616	130.04
2.305	0.011	2.922	107.966	6.11627	130.035													14.2536	22.83	15.5947	3.3891						3.9	101.28			3.79015	131.562			5.85	181.95			5.664	131.64
2.325	0.011	3.016	108.466	6.16581	130.367													14.3765	23.46	15.7292	4.3758						3.93333	101.45			3.82234	132.426			5.9	181.26			5.712	130.44
2.345	0.011	3.016	108.648	6.2649	130.35													14.4993	15.705	15.8636	2.3595						3.96667	101.35			3.85453	131.562			5.95	183			5.76	131.7
2.365	0.011	3.016	108.086	6.31444	129.791													14.6222	25.95	15.9981	0.5577						4	101.26			3.88672	132.426			6	188.8			5.808	131.94
2.385	0.011	3.062	108.706	6.36398	130.787													14.7451	22.68	16.1325	3.5607						4.03333	101.18			3.91891	132.174			6.05	180.93			5.856	131.8
2.405	0.011	3.062	108.552	6.41247	131.747													14.868	24.315	16.2669	5.148						4.06667	100.15			3.9511	132.516			6.1	188.05			5.904	134.56
2.425	0.011	3.062	108.403	6.46307	134.578													14.9909	24.45	16.4014	2.3595						4.1	100.34			3.98329	132.318			6.15	189.79			5.952	147.48
2.445	0.011	3.156	108.677	6.51155	136.5													15.1137	19.755	16.5358	8.7087						4.13333	101.02			4.01548	133.668			6.2	182.16			6	162.48
2.465	0.011	3.156	109.061	6.5611	139.418													15.2366	21.165	16.6702	20.4633						4.16667	100.69			4.04768	132.66			6.25	184.07			6.048	126.74
2.485	0.012	3.156	108.149	6.61064	142.912													15.3595	16.005	16.8047	29.6439						4.2	101.67			4.07987	133.002			6.3	182.81			6.096	122.92
2.505	0.012	3.203	108.13	6.66018	147.542													15.4824	15.315	16.9391	31.1883						4.23333	101.01			4.11206	134.856			6.35	185.47			6.144	126.74
2.525	0.012	3.203	109.104	6.70867	150.844													15.6052	22.02	17.0736	30.3732						4.26667	101.61			4.14425	132.39			6.4	188.58			6.192	128.6
2.545	0.012	3.297	108.869	6.75927	155.964													15.7281	13.83	17.208	30.3303						4.3	101.29			4.17644	132.318			6.45	187.39			6.24	127.5
2.565	0.012	3.297	107.899	6.80881	159.231													15.851	21.66	17.3424	19.2621						4.33333	101.05			4.20863	133.668			6.5	184.71			6.288	139.72
2.585	0.012	3.297	108.456	6.8573	163.267													15.9739	23.73	17.4769	7.2501						4.36667	101.39			4.24082	132.66			6.55	186.4			6.336	153.84
2.605	0.012	3.359	109.238	6.90684	166.307													16.0967	18.27	17.6113	2.1021						4.4	101.12			4.27301	131.562			6.6	184.16			6.384	162.26
2.625	0.012	3.359	108.25	6.95638	170.116													16.2196	20.37	17.7458	3.8181						4.43333	100.22			4.3052	132.426			6.65	183.33			6.432	143.68
2.645	0.012	3.359	108.019	7.05547	171.863													16.3425	25.065	17.8802	3.3033						4.46667	100.61			4.3374	132.174			6.7	181.07			6.48	119.2
2.665	0.013	3.453	109.238	7.10501	173.628													16.4654	24.975	18.0146	1.4586						4.5	100.68			4.36959	132.516			6.75	184.11			6.528	122.44
2.685	0.013	3.453	108.902	7.15455	172.999													16.5882	16.605	18.1491	2.145						4.53333	101.15			4.40178	132.318			6.8	188.21			6.576	122.6
2.705	0.013	3.453	107.578	7.20304	173.261													16.7111	20.4	18.2835	6.1347						4.56667	101.09			4.43397	133.668			6.85	182.44			6.624	124.86
2.725	0.013	3.5	108.571	7.25259	169.417													16.834	6.495	18.4179	3.432						4.6	100.71			4.46616	132.66			6.9	182.51			6.672	125.34
2.745	0.013	3.5	109.354	7.30213	167.495													16.9569	21.33	18.5524	8.0223						4.63333	101.26			4.49835	133.002			6.95	180.28			6.72	142.3
2.765	0.013	3.5	108.091	7.35167	160.716													17.0797	20.67	18.6868	4.0326						4.66667	101.06			4.53054	134.856			7	180.79			6.768	162.3
2.785	0.013	3.593	108.11	7.40121	157.239													17.2026	20.025	18.8212	5.4054						4.7	101.18			4.56273	132.39			7.05	180.8			6.816	137.8
2.805	0.013	3.593	109.344	7.45076	149.814													17.3255	15.66	18.9557	3.5178						4.73333	101.13			4.59493	131.832			7.1	187.06			6.864	116.9
2.825	0.013	3.593	108.485	7.5003	144.764													17.4484	10.935	19.0901	10.2102						4.76667	101.06			4.62712	132.318			7.15	180.77			6.912	122.82
2.845	0.013	3.687	107.894	7.54879	138.824													17.5712	7.965	19.2246	21.1068						4.8	101.24			4.65931	133.794			7.2	182.08			6.96	123.04
2.865	0.013	3.687	108.864	7.59833	136.343													17.6941	22.785	19.359	31.746						4.83333	105.81			4.6915	132.606			7.25	187.66			7.008	126.02
2.885	0.013	3.687	108.787	7.64787	132.132													17.817	22.875	19.4934	30.3732						4.86667	112.65			4.72369	132.372			7.3	182.07			7.056	125.88
2.905	0.013	3.734	108.163	7.69741	132.342													17.9399	25.08	19.6279	27.1557						4.9	112.86			4.75588	132.066			7.35	187.97			7.104	125.56
2.925	0.013	3.734	108.355	7.7965	129.598													18.0628	25.605	19.7623	16.4307						4.93333	112.31			4.78807	132.066			7.4	185.2			7.152	142.04
2.945	0.013	3.734	108.758	7.84604	130.926													18.1856	18.135	19.8968	4.6332						4.96667	112.8			4.82026	133.092			7.45	184.43			7.2	151.18
2.965	0.013	3.843	108.394	7.9114	129.109													18.3085	25.8	20.0312	2.1879						5	113.32			4.85246	132.84			7.5	184.22			7.248	163.42
2.985	0.013	3.843	108.37	7.9114	130.088													18.4314	20.325	20.1656	3.4749						5.03333	112.62			4.88465	133.452			7.55	189.6			7.296	119.38
3.005	0.013	3.843	108.97	7.96094	128.41													18.5542	15.63	20.3001	3.3891						5.06667	113.11			4.91684	132.804			7.6	180.83			7.344	128
3.025	0.013	3.89	108.139	8.06002	130.158													18.6771	21.36	20.4345	8.7516						5.1	112.78			4.94903	132.228			7.65	187.94			7.392	131.48
3.045	0.013	3.89	107.914	8.10957	129.232													18.8	21.66	20.5689	1.8447						5.13333	112.78			4.98122	133.362			7.7	185.06			7.44	129.42
3.065	0.013	3.89	109.037	8.15806	131.346													18.9229	21.765	20.7034	3.3891						5.16667	112.73			5.01341	133.362			7.75	188.54			7.488	132.02
3.085	0.013	3.984	108.811	8.2076	129.319													19.0458	14.265	20.8378	2.9601						5.2	113.61			5.0456	133.2			7.8	188.7			7.536	140.4
3.105	0.013	3.984	107.822	8.25714	130.035													19.1686	15.06	20.9722	1.8447						5.23333	112.26			5.07779	133.146			7.85	180.05			7.584	163.04
3.125	0.013	3.984	108.019	8.30668	129.878													19.2915	14.88	21.1067	1.3299						5.26667	112.8			5.10998	132.966			7.9	181.97			7.632	121.18
3.145	0.013	4.031	109.594	8.35623	131.171													19.4144	12.81	21.2411	5.577						5.3	112.71			5.14218	133.344			7.95	182.89			7.68	113.3
3.165	0.013	4.031	108.106	8.40577	129.127													19.5373	18.21	21.3756	9.5238						5.33333	113.16			5.17437	133.974			8	196.82			7.728	121.02
3.185	0.013	4.124	107.755	8.45531	131.118													19.6601	20.205	21.51	13.4277						5.36667	113.59			5.20656	133.2			8.05	203.3			7.776	124.34
3.205	0.013	4.124	108.917	8.5038	129.232													19.783	10.77	21.6444	25.0965						5.4	112.29			5.23875	133.884			8.1	208.37			7.824	125.7
3.225	0.013	4.124	109.229	8.55334	130.472													19.9059	23.925	21.7789	28.743						5.43333	112.04			5.27094	132.174			8.15	214.29			7.872	123.88
3.245	0.013	4.171	107.688	8.60289	129.162													20.0288	23.19	21.9133	21.4071						5.46667	112.58			5.30313	132.102			8.2	218.89			7.92	125.1
3.265	0.013	4.171	108.37	8.66929	129.913													20.1516	19.275	22.0478	13.6851						5.5	112.69			5.33532	133.902			8.25	221.33			7.968	125.64
3.285	0.013	4.171	109.109	8.71884	128.9													20.2745	18.9	22.1822	5.0193						5.53333	112.03			5.36751	133.056			8.3	226.75			8.016	125.02
3.305	0.013	4.265	108.283	8.76732	131.52													20.3974	18.885	22.3166	0.429						5.56667	112.28			5.39971	131.778			8.35	229.1			8.064	154.24
3.325	0.012	4.265	108.038	8.81687	128.393													20.5203	19.92	22.4511	3.9897						5.6	112.09			5.4319	132.12			8.4	234.37			8.112	135.46
3.345	0.012	4.265	108.85	8.86641	130.332													20.6431	24.915	22.5855	6.6924						5.63333	112.66			5.46409	131.472			8.45	238.37			8.16	119.68
3.365	0.013	4.374	108.538	8.91595	129.092													20.766	24.345	22.7199	2.3595						5.66667	112.69			5.59285	131.976			8.5	231.53			8.208	123.28
3.385	0.013	4.374	108.014	8.98236	131.713													20.8889	22.89	22.8544	0						5.7	113.43			5.62504	132.624			8.55	230.16			8.256	126.64
3.405	0.012	4.374	108.533	9.03085	132.149													21.0118	17.7	22.9888	3.0888						5.73333	112.66			5.65724	131.526			8.6	232.67			8.304	155.64
3.425	0.012	4.421	108.686	9.08039	137.024													21.1347	12.375	23.1232	5.0193						5.76667	112.09			5.68943	133.128			8.65	238.21			8.352	121.98
3.445	0.012	4.421	107.784	9.12993	137.513													21.2575	9.645	23.2577	2.4024						5.8	112.67			5.72162	138.6			8.7	239.72			8.4	123.6
3.465	0.012	4.421	108.427	9.17948	139.82													21.3804	17.46	23.3921	6.6495						5.83333	112.58			5.75381	140.238			8.75	235.93			8.448	125.2
3.485	0.012	4.515	109.008	9.22902	143.943													21.5033	15.84	23.5266	12.9129						5.86667	112.83			5.786	140.526			8.8	234.59			8.496	134.18
3.505	0.012	4.515	107.77	9.3281	148.433													21.6261	18.12	23.661	17.8035						5.9	113.02			5.81819	142.398			8.85	235.85			8.544	153.76
3.525	0.012	4.515	108.178	9.37659	152.207													21.749	14.28	23.7954	32.604						5.93333	111.61			5.85038	144.738			8.9	234.17			8.592	122.72
3.545	0.012	4.578	109.018	9.42614	158.812													21.8719	22.2	23.9299	28.7001						5.96667	112.61			5.88257	145.026			8.95	231.72			8.64	121.24
3.565	0.012	4.578	108.773	9.47568	162.271													21.9948	22.575	24.0643	16.2591						6	112.59			5.91476	144.378			9	238.61			8.688	122.5
3.585	0.012	4.578	107.501	9.52522	166.429													22.1177	19.245	24.1988	10.5534						6.03333	112.82			5.94696	144.036			9.05	231.76			8.736	122.82
3.605	0.012	4.671	108.701	9.57476	168.526													22.2405	25.5	24.3332	3.2175						6.06667	113.58			5.97915	145.296			9.1	233.14			8.784	153.82
3.625	0.012	4.671	109.296	9.64012	174.065													22.3634	24.795	24.4676	1.2012						6.1	112.15			6.01134	145.764			9.15	233.72			8.832	122.68
3.645	0.012	4.671	107.986	9.68966	173.121													22.4863	18.675	24.6021	2.2308						6.13333	112.2			6.04353	144.054			9.2	235.29			8.88	121.24
3.665	0.012	4.718	108.139	9.7392	173.907													22.6092	22.65	24.7365	4.2471						6.16667	112.58			6.07572	144.414			9.25	234.15			8.928	122.28
3.685	0.013	4.718	109.531	9.78875	172.877													22.732	21.51	24.8709	2.4024						6.2	112.56			6.10791	145.404			9.3	237.39			8.976	121.68
3.705	0.012	4.718	108.734	9.83829	172.335													22.8549	22.11	25.0054	3.1746						6.23333	112.96			6.1401	144.648			9.35	238.37			9.024	154.34
3.725	0.012	4.812	107.717	9.88783	166.971													22.9778	13.77	25.1398	4.4616						6.26667	112.37			6.17229	144.81			9.4	239.32			9.072	123.5
3.745	0.013	4.812	108.888	9.93737	162.603													23.1007	22.665	25.2742	1.4586						6.3	112.21			6.20449	144.27			9.45	230.49			9.12	122.44
3.765	0.013	4.812	109.2	9.98586	156.016													23.2235	18.975	25.4087	0.3432						6.33333	112.79			6.23668	145.494			9.5	239.28			9.168	122.74
3.785	0.013	4.859	108.365	10.0354	149.551													23.3464	16.845	25.5431	6.3492						6.36667	112.55			6.26887	144.468			9.55	230.18			9.216	141.94
3.805	0.013	4.859	108.322	10.0849	144.799													23.4693	11.07	25.6776	16.5165						6.4	112.61			6.30106	144.198			9.6	237.95			9.264	152.62
3.825	0.013	4.953	109.118	10.1345	140.536													23.5922	7.965	25.812	21.6645						6.43333	112.78			6.33325	144.918			9.65	231.98			9.312	120.5
3.845	0.013	4.953	108.394	10.184	135.277													23.715	12.96	25.9464	25.9974						6.46667	112.24			6.36544	144.738			9.7	236.72			9.36	123.12
3.865	0.013	4.953	108.298	10.2336	132.866													23.8379	20.415	26.0809	27.7992						6.5	112.92			6.39763	144.882			9.75	232.53			9.408	137.84
3.885	0.013	5.046	109.027	10.3316	130.559													23.9608	4.155	26.2153	13.3848						6.53333	112.51			6.42982	145.386			9.8	236.85
3.905	0.013	5.046	107.947	10.3811	130.437													24.0837	25.005	26.3498	7.5933						6.56667	112.49			6.46202	145.656			9.85	232.88
3.925	0.013	5.046	107.798	10.4307	129.232													24.2065	24.705	26.4842	3.9039						6.6	112.92			6.49421	145.71			9.9	230.45
3.945	0.013	5.093	108.835	10.4971	130.542													24.3294	19.515	26.6186	1.8447						6.63333	112.49			6.5264	145.026			9.95	234.97
3.965	0.013	5.093	108.926	10.5466	129.773													24.4523	18.975	26.7531	1.5015						6.66667	112.44			6.55859	145.584			10	239.96
3.985	0.013	5.093	108.115	10.5951	129.826													24.5752	23.79	26.8875	5.1909						6.7	112.6			6.59078	145.458			10.05	235.37
4.005	0.013	5.187	108.278	10.6447	129.476													24.698	21.57	27.0219	3.6465						6.73333	112.4			6.62297	144.936			10.1	237.06
4.025	0.013	5.187	109.152	10.6942	130.542													24.8209	20.55	27.1564	1.4586						6.76667	112.07			6.65516	144.63			10.15	236.99
4.045	0.013	5.187	107.966	10.7438	128.83													24.9438	19.245	27.2908	2.2308						6.8	112.47			6.68735	145.53			10.2	236.44
4.065	0.013	5.234	107.746	10.7933	129.616													25.0667	23.655	27.4252	3.3462						6.83333	112.67			6.71954	144			10.25	230.74
4.085	0.013	5.234	108.739	10.8428	130.035													25.1896	13.395	27.5597	0.858						6.86667	112.02			6.75174	144.504			10.3	233.56
4.105	0.013	5.234	108.557	10.8924	130.437													25.3124	20.325	27.6941	0.6864						6.9	112.24			6.78393	145.782			10.35	234.33
4.125	0.013	5.327	107.558	10.9409	130.227													25.4353	18.405	27.8286	7.3788						6.93333	113.06			6.81612	144.09			10.4	237.63
4.145	0.013	5.327	108.35	10.9904	130.158													25.5582	14.55	27.963	15.4011						6.96667	112.91			6.84831	145.386			10.45	238.48
4.165	0.013	5.327	109.123	11.04	130.297													25.681	17.55	28.0974	24.0669						7	113.04			6.8805	144.486			10.5	239.06
4.185	0.013	5.421	107.957	11.0895	129.878													25.8039	12.51	28.2319	27.2415						7.03333	112.42			6.91269	144.27			10.55	236.14
4.205	0.013	5.421	107.683	11.139	130.734													25.9268	10.29	28.3663	25.4826						7.06667	113.2			6.94488	144.72			10.6	232.65
4.225	0.013	5.421	108.754	11.1886	128.568													26.0497	16.065	28.5008	10.4247						7.1	112.06			6.97707	145.602			10.65	235.84
4.245	0.013	5.468	108.739	11.2371	130.647													26.1726	12.615	28.6352	7.1214						7.13333	113.07			7.00927	144.396			10.7	233.15
4.265	0.013	5.468	107.803	11.3362	128.76													26.2954	14.055	28.7696	4.6761						7.16667	113.35			7.04146	143.712			10.75	232.88
4.285	0.013	5.468	108.6	11.3857	128.585													26.4183	21.825	28.9041	2.4453						7.2	113.36			7.07365	143.658			10.8	236.88
4.305	0.013	5.562	108.898	11.4352	128.777													26.5412	21.96	29.0385	0.1716						7.23333	113.2			7.10584	144.288			10.85	235.88
4.325	0.013	5.562	109.003	11.4848	129.336													26.6641	21.69	29.1729	4.1613						7.26667	113			7.13803	144.666			10.9	232.47
4.345	0.013	5.562	108.624	11.5343	129.546													26.7869	25.74	29.3074	3.3891						7.3	112.42			7.17022	144.54			10.95	238.97
4.365	0.013	5.655	108.662	11.5839	132.691													26.9098	14.805	29.4418	2.5311						7.33333	112.82			7.20241	144.198			11	233.18
4.385	0.014	5.655	108.802	11.6334	133.163													27.0327	4.965	29.5763	-0.1287						7.36667	113.33			7.2346	144.972			11.05	230.24
4.405	0.013	5.655	108.955	11.6819	134.892													27.1556	21.225	29.7107	4.0326						7.4	112.53			7.2668	146.574			11.1	237.04
4.425	0.013	5.702	108.797	11.7315	139.278													27.2784	18.18	29.8451	3.861						7.43333	112.56			7.29899	145.044			11.15	238.43
4.445	0.013	5.702	108.739	11.781	142.004													27.4013	21.915	29.9796	8.3655						7.46667	112.58			7.33118	145.44			11.2	235.01
4.465	0.014	5.796	108.538	11.8305	145.9													27.5242	24.33	30.114	7.0785						7.5	113.29			7.36337	144.738			11.25	239.45
4.485	0.013	5.796	109.123	11.8801	151.264													27.6471	20.64	30.2484	19.0047						7.53333	113.44			7.39556	144.378			11.3	237.52
4.505	0.013	5.796	109.224	11.9286	154.741													27.7699	22.305	30.3829	26.0832						7.56667	116.67			7.42775	144.324			11.35	236.76
4.525	0.013	5.843	108.571	11.9781	158.951													27.8928	18.195	30.5173	29.601						7.6	117.85			7.45994	145.224			11.4	234.95
4.545	0.014	5.843	108.235	12.0772	162.603													28.0157	19.005	30.6517	21.9648						7.63333	119.07			7.49213	144.378			11.45	236.32
4.565	0.013	5.843	109.238	12.1267	170.203													28.1386	8.85	30.7862	8.3655						7.66667	121.27			7.52432	144.216			11.5	238.98
4.585	0.013	5.937	108.926	12.1763	169.697													28.2614	6	30.9206	4.8048						7.7	123.03			7.55652	145.116			11.55	238.54
4.605	0.014	5.937	107.808	12.2258	171.846													28.3843	11.1	31.0551	4.9335						7.73333	124.77			7.58871	144.504			11.6	233.91
4.625	0.014	5.937	108.95	12.2754	170.727													28.5072	13.56	31.1895	2.4024						7.76667	125.98			7.6209	144.558			11.65	239.04
4.645	0.014	5.983	109.219	12.3249	173.086													28.6301	17.76	31.3239	0.6006						7.8	127.61			7.65309	144.342			11.7	239.11
4.665	0.014	5.983	108.394	12.3744	171.077													28.7529	25.545	31.4584	3.9468						7.83333	128.07			7.68528	145.314			11.75	238.84
4.685	0.014	5.983	108.278	12.4229	170.273													28.8758	13.71	31.5928	5.0622						7.86667	129.13			7.71747	144.198			11.8	231.7
4.705	0.014	6.077	109.099	12.4725	164.071													28.9987	20.265	31.7273	3.1317						7.9	130.97			7.74966	145.494			11.85	236.86
4.725	0.014	6.077	108.667	12.522	160.646													29.1216	21.165	31.8617	3.6036						7.93333	132.94			7.78185	144.81			11.9	236.37
4.745	0.014	6.077	108.202	12.5716	154.059													29.2445	22.68	31.9961	3.2604						7.96667	135			7.81405	145.278			11.95	233.97
4.765	0.014	6.171	108.485	12.6211	149.307													29.3673	21.78	32.1306	4.2042						8	136.38			7.84624	145.116			12	230.51
4.785	0.013	6.171	108.85	12.6707	141.951													29.4902	20.415	32.265	10.8966						8.03333	137.35			7.87843	144.864			12.05	238.24
4.805	0.013	6.171	108.84	12.7191	138.789													29.6131	21.615	32.3994	19.5624						8.06667	138.59			7.91062	144.864			12.1	232.9
4.825	0.014	6.218	108.83	12.8182	133.739													29.736	18.18	32.5339	30.3732						8.1	139.93			7.94281	144.018			12.15	239.24
4.845	0.014	6.218	109.301	12.8678	134.298													29.8588	21.84	32.6683	33.7194						8.13333	140.75			7.975	145.368			12.2	233.37
4.865	0.013	6.218	109.603	12.9173	130.891													29.9817	21.765	32.8028	30.7164						8.16667	141.1			8.00719	145.602			12.25	234.2
4.885	0.013	6.312	109.344	12.9669	130.07													30.1046	25.095	32.9372	30.459						8.2	141.04			8.03938	144.972			12.3	232.09
4.905	0.013	6.312	109.373	13.0164	128.393													30.2275	15.99	33.0716	19.2621						8.23333	141.05			8.07158	144.342			12.35	238.62
4.925	0.013	6.312	110.179	13.0659	130.123													30.3503	13.875	33.2061	7.5504						8.26667	140.46			8.10377	144.756			12.4	234.71
4.945	0.013	6.405	110.51	13.1155	128.707													30.4732	9.195	33.3405	1.4586						8.3	141.62			8.13596	145.728			12.45	230.47
4.965	0.014	6.405	112.147	13.164	130.577													30.5961	14.235	33.4749	4.4616						8.33333	141.53			8.16815	150.93			12.5	230.96
4.985	0.013	6.405	112.402	13.2135	129.127													30.719	23.415	33.6094	2.7885						8.36667	140.8			8.20034	151.38			12.55	232.98
5.005	0.013	6.452	111.854	13.263	130.664													30.8418	22.035	33.7438	1.2012						8.4	140.63			8.23253	152.406			12.6	239.57
5.025	0.013	6.452	113.266	13.3126	129.616													30.9647	25.41	33.8783	3.861						8.43333	140.88			8.26472	154.404			12.65	237.04
5.045	0.013	6.452	114.782	13.3621	131.311													31.0876	23.88	34.0127	3.7323						8.46667	140.91			8.29691	155.952			12.7	236.13
5.065	0.013	6.546	114.187	13.4117	129.232													31.2105	21.36	34.1471	3.9897						8.5	140.04			8.3291	157.608			12.75	236.12
5.085	0.013	6.546	114.432	13.4612	129.616													31.3333	22.62	34.2816	0.429						8.53333	140.72			8.3613	158.454			12.8	232.63
5.105	0.013	6.593	116.501	13.5097	130.088													31.4562	22.935	34.416	3.2604						8.56667	140.64			8.39349	159.354			12.85	239.41
5.125	0.013	6.593	117.173	13.6088	130.14													31.5791	20.835	34.5504	4.6761						8.6	141.13			8.42568	159.678			12.9	233.31
5.145	0.013	6.593	117.682	13.6583	129.529													31.702	21.225	34.6849	5.0193						8.63333	140.13			8.45787	160.182			12.95	233.48
5.165	0.013	6.687	118.622	13.7079	130.699													31.8249	17.685	34.8193	11.1111						8.66667	140.87			8.49006	160.344			13	239.18
5.185	0.013	6.687	119.698	13.7574	129.948													31.9477	19.065	34.9537	23.3376						8.7	140.76			8.52225	160.632			13.05	242.85
5.205	0.013	6.687	120.725	13.807	130.577													32.0706	19.425	35.0882	30.9309						8.73333	141.59			8.55444	161.118			13.1	249.07
5.225	0.013	6.733	120.994	13.8555	129.266													32.1935	12.51	35.2226	33.1617						8.76667	140.85			8.58663	164.988			13.15	258.29
5.245	0.013	6.733	122.506	13.905	129.791													32.3163	10.815	35.3571	30.3732						8.8	141.26			8.61883	163.926			13.2	264.12
5.265	0.013	6.733	123.115	13.9545	129.424													32.4392	10.665	35.4915	26.9841						8.83333	141.59			8.65102	165.006			13.25	274.7
5.285	0.013	6.827	123.605	14.0041	129.965													32.5621	9.33	35.6259	16.8168						8.86667	141.28			8.68321	164.088			13.3	286.92
5.305	0.013	6.827	124.891	14.0536	129.441													32.685	15.675	35.7604	3.9039						8.9	141.07			8.7154	165.438			13.35	296.49
5.325	0.014	6.827	125.909	14.1032	131.485													32.8079	12.105	35.8948	1.3728						8.93333	140.54			8.74759	164.412			13.4	298.31
5.345	0.014	6.921	126.115	14.1527	130.856													32.9307	22.305	36.0292	3.8181						8.96667	140.92			8.77978	163.908			13.45	300.91
5.365	0.013	6.921	127.243	14.2023	134.159													33.0536	18.195	36.1637	3.5178						9	140.97			8.81197	164.25			13.5	303.23
5.385	0.013	6.921	128.29	14.2507	136.43													33.1765	22.53	36.2981	1.9734						9.03333	141.44			8.84416	164.34			13.55	305.91
5.405	0.014	6.968	127.454	14.3498	141.619													33.2994	22.29	36.4326	1.9305						9.06667	140.93			8.87636	165.222			13.6	303.04
5.425	0.014	6.968	127.594	14.3994	142.405													33.4222	16.71	36.567	4.8906						9.1	140.27			8.90855	163.944			13.65	302.41
5.445	0.014	6.968	129.49	14.4489	148.87													33.5451	18.6	36.7014	2.3166						9.13333	141.33			8.94074	165.456			13.7	302.57
5.465	0.014	7.061	129.187	14.4985	151.718													33.668	24.855	36.8359	0.7722						9.16667	140.62			8.97293	164.682			13.75	306.79
5.485	0.014	7.061	128.266	14.547	158.41													33.7909	19.815	36.9703	1.5873						9.2	141.22			9.00512	165.024			13.8	301.62
5.505	0.014	7.061	129.245	14.5965	161.52													33.9137	22.89	37.1048	4.3329						9.23333	141.28			9.03731	165.348			13.85	304.22
5.525	0.014	7.155	130.272	14.646	166.255													34.0366	19.5	37.2392	5.8344						9.26667	141.43			9.0695	164.124			13.9	309.58
5.545	0.014	7.155	129.307	14.6956	171.025													34.1595	21.9	37.3736	14.1141						9.3	140.73			9.10169	165.15			13.95	307.8
5.565	0.014	7.155	128.981	14.7451	172.737													34.2824	20.19	37.5081	26.9841						9.33333	140.49			9.13388	164.574			14	306.49
5.585	0.014	7.202	128.746	14.7947	172.527													34.4052	19.905	37.6425	31.5315						9.36667	140.78			9.16608	163.836			14.05	300.19
5.605	0.013	7.202	128.309	14.8442	173.995													34.5281	12.63	37.7769	29.3007						9.4	140.19			9.19827	164.574			14.1	305.1
5.625	0.014	7.202	126.61	14.8937	172.475													34.651	11.25	37.9114	21.8361						9.43333	140.54			9.26265	164.358			14.15	307.08
5.645	0.014	7.296	125.861	14.9422	174.973													34.7739	13.83	38.0458	13.1703						9.46667	141.15			9.29484	164.25			14.2	305.81
5.665	0.014	7.296	124.872	14.9918	166.412													34.8967	15.135	38.1803	6.0489						9.5	140.58			9.32703	163.962			14.25	303.33
5.685	0.014	7.296	123.283	15.0898	163.459													35.0196	21.885	38.3147	2.9172						9.53333	141.27			9.35922	164.718			14.3	309.23
5.705	0.014	7.343	123.173	15.1404	157.868													35.1425	23.58	38.4491	4.29						9.56667	140.92			9.39141	164.538			14.35	304.91
5.725	0.014	7.343	121.858	15.1899	152.592													35.2654	19.89	38.5836	1.9734						9.6	140.22			9.42361	165.024			14.4	306.08
5.745	0.014	7.436	119.928	15.2395	145.079													35.3882	18.825	38.718	0.9438						9.63333	140.87			9.4558	165.33			14.45	302.45
5.765	0.014	7.436	118.627	15.289	141.112													35.5111	21.87	38.8524	3.432						9.66667	141.35			9.48799	164.142			14.5	305.1
5.785	0.014	7.436	118.829	15.3375	137.007													35.634	21.24	38.9869	4.8477						9.7	140.85			9.52018	165.222			14.55	309.28
5.805	0.014	7.53	116.544	15.3871	133.827													35.7569	20.715	39.1213	1.5015						9.73333	141.16			9.55237	164.682			14.6	305.81
5.825	0.013	7.53	114.61	15.4366	131.922													35.8798	20.025	39.2557	2.7027						9.76667	140.71			9.58456	165.186			14.65	307.23
5.845	0.014	7.53	114.614	15.4862	130.315													36.0026	13.02	39.3902	6.7782						9.8	141.4			9.61675	164.016			14.7	303.41
5.865	0.014	7.577	113.986	15.5357	129.563													36.1255	19.53	39.5246	12.5268						9.83333	141.01			9.64894	165.312			14.75	302.97
5.885	0.014	7.577	112.891	15.5852	129.983													36.2484	24.51	39.6591	18.7473						9.86667	141.5			9.68114	163.944			14.8	309.39
5.905	0.014	7.577	111.816	15.6348	128.585													36.3713	17.715	39.7935	27.1128						9.9	141.08			9.71333	164.88			14.85	306.19
5.925	0.014	7.671	111.72	15.6833	130													36.4941	12.45	39.9279	22.0506						9.93333	140.58			9.74552	164.682			14.9	300.1
5.945	0.015	7.671	111.374	15.7328	130.227													36.617	10.44	40.0624	16.4307						9.96667	141.09			9.77771	164.322			14.95	303.55
5.965	0.017	7.671	111.12	15.7823	130.42													36.7399	6.615	40.1968	9.6954						10	141.19			9.8099	164.862			15	306.39
5.985	0.039	7.717	110.818	15.8804	129.476													36.8628	16.26	40.3312	3.1317						10.0333	140.22			9.84209	163.998			15.05	302.44
6.005	0.091	7.717	110.213	15.9299	130.035													36.9856	16.185	40.4657	-0.2145						10.0667	140.28			9.87428	165.132			15.1	306.43
6.025	0.171	7.717	110.102	15.9795	129.651													37.1085	20.205	40.6001	2.7885						10.1	140.87			9.90647	165.438			15.15	303.34
6.045	0.282	7.811	110.381	16.029	130.315													37.2314	22.89	40.7346	5.577						10.1333	141.01			9.93866	164.718			15.2	308.53
6.065	0.425	7.811	110.587	16.0785	129.651													37.3543	23.175	40.869	3.7323						10.1667	140.61			9.97086	163.818			15.25	307.67
6.085	0.599	7.811	110.419	16.1281	130.123													37.4771	20.685	41.0034	0						10.2	140.73			10	165.06			15.3	301.75
6.105	0.806	7.905	110.539	16.1776	130.577													37.6	22.29	41.1379	1.9305						10.2333	141.56							15.35	309.42
6.125	1.046	7.905	110.616	16.2272	130.21													37.7229	23.73	41.2723	4.3758														15.4	302.25
6.145	1.319	7.905	109.32	16.2767	130.926													37.8458	20.25	41.4068	1.9305														15.45	300.71
6.165	1.628	7.952	108.456	16.3263	130.123													37.9686	21.21	41.5412	-0.2574														15.5	309.92
6.185	1.969	7.952	109.133	16.3747	131.066													38.0915	19.125	41.6756	3.1317														15.55	303.05
6.205	2.343	7.952	108.83	16.4243	130.018													38.2144	21.435	41.8101	17.6319														15.6	309.35
6.225	2.749	8.046	108.374	16.4738	130.612													38.3373	18.735	41.9445	22.0077														15.65	309.64
6.245	3.164	8.046	108.552	16.5403	129.773													38.4601	24.69	42.0789	27.8421														15.7	308.64
6.265	3.579	8.046	109.037	16.5898	129.878													38.583	20.43	42.2134	22.2651														15.75	304.07
6.285	3.99	8.139	108.706	16.6383	129.93													38.7059	11.565	42.3478	10.4676														15.8	309.4
6.305	4.401	8.139	107.611	16.6878	132.079													38.8288	12.27	42.4823	6.3063														15.85	304.87
6.325	4.812	8.139	108.821	16.7374	130.821													38.9517	9.9	42.6167	2.7456														15.9	302.12
6.345	5.221	8.186	108.672	16.7869	135.801													39.0745	5.925	42.7511	0.0429														15.95	302.26
6.365	5.628	8.186	108.11	16.886	138.562													39.1974	12.675	42.8856	0.5577														16	308.5
6.385	6.035	8.28	108.475	16.9345	141.497													39.3203	20.37	43.02	4.8048
6.405	6.436	8.28	108.576	16.9851	145.515													39.4432	19.635	43.1544	3.0888
6.425	6.832	8.28	108.562	17.0336	150.635													39.566	24.345	43.2889	-0.5148
6.445	7.226	8.327	108.264	17.0831	153.203													39.6889	22.245	43.4233	2.8743
6.465	7.615	8.327	108.499	17.1327	159.196													39.8118	19.83	43.5577	3.0459
6.485	7.997	8.327	108.893	17.1822	162.481													39.9346	19.65	43.6922	1.3299
6.505	8.373	8.42	108.053	17.2317	167.146													40.0575	21.12	43.8266	2.7027
6.525	8.746	8.42	108.514	17.2802	170.064													40.1804	21.03	43.9611	10.3389
6.545	9.118	8.42	108.446	17.3308	169.207													40.3033	18.6	44.0955	21.9648
6.565	9.484	8.467	108.24	17.3793	172.702													40.4262	17.31	44.2299	26.8125
6.585	9.843	8.467	108.845	17.4289	171.671													40.549	15.93	44.3644	29.0433
6.605	10.194	8.467	108.634	17.4784	170.238													40.6719	19.86	44.4988	31.0167
6.625	10.536	8.561	108.077	17.5448	170.361													40.7948	11.76	44.6332	18.3183
6.645	10.867	8.561	107.947	17.5943	164.682													40.9177	15.42	44.7677	5.2338
6.665	11.187	8.561	109.272	17.6428	161.974													41.0405	11.52	44.9021	5.1909
6.685	11.497	8.655	108.442	17.6924	154.409													41.1634	12.75	45.0366	4.1613
6.705	11.796	8.655	107.477	17.7419	150.844													41.2863	14.385	45.171	1.716
6.725	12.083	8.655	108.437	17.7915	142.667													41.4092	18.645	45.3054	0.7293
6.745	12.36	8.702	109.19	17.8906	140.047													41.532	22.575	45.4399	4.7619
6.765	12.625	8.702	108	17.9401	134.648													41.6549	19.575	45.5743	3.003
6.785	12.877	8.702	108.158	17.9886	133.407													41.7778	20.805	45.7088	2.5311
6.805	13.117	8.795	108.878	18.0381	130.577													41.9007	20.52	45.8432	4.29
6.825	13.342	8.795	108.878	18.0877	130.699													42.0235	17.535	45.9776	2.6598
6.845	13.554	8.795	107.952	18.1372	129.301													42.1464	21.27	46.1121	1.8447
6.865	13.751	8.889	108.643	18.1867	130.018													42.2693	21.15	46.2465	11.0253
6.885	13.935	8.889	108.739	18.2352	129.074													42.3922	17.985	46.3809	25.3968
6.905	14.106	8.889	109.013	18.2858	131.678													42.5151	18.555	46.5154	29.172
6.925	14.262	8.936	109.138	18.3343	130.088													42.6379	17.28	46.6498	30.5877
6.945	14.401	8.936	109.344	18.3839	130.979													42.7608	19.77	46.7843	26.9412
6.965	14.523	8.936	109.824	18.4334	129.074													42.8837	17.685	46.9187	14.8863
6.985	14.628	9.03	110.434	18.4829	130.717													43.0065	13.83	47.0531	3.7752
7.005	14.716	9.03	110.981	18.5325	130.297													43.1294	17.085	47.1876	3.4749
7.025	14.786	9.077	111.187	18.6316	129.93													43.2523	9.375	47.322	4.1613
7.045	14.839	9.077	111.638	18.6811	130.367													43.3752	12.03	47.4564	1.8018
7.065	14.873	9.077	111.811	18.7296	130.612													43.498	14.865	47.5909	-0.0429
7.085	14.886	9.17	113.17	18.7792	129.773													43.6209	20.73	47.7253	4.5474
7.105	14.873	9.17	113.304	18.8287	130.053													43.7438	19.575	47.8597	3.2604
7.125	14.828	9.17	114.926	18.8782	129.389													43.8667	24.945	47.9942	2.5311
7.145	14.756	9.264	116.256	18.9278	130.088													43.9896	24.18	48.1286	-0.3432
7.165	14.658	9.264	116.472	18.9773	130.053													44.1124	25.08	48.2631	2.3595
7.185	14.531	9.264	116.294	19.0258	130.664													44.2353	23.82	48.3975	3.9897
7.205	14.377	9.311	118.958	19.0754	129.144													44.3582	21.3	48.5319	6.7782
7.225	14.193	9.311	119.213	19.1249	130.874													44.4811	20.175	48.6664	12.87
7.245	13.98	9.311	119.093	19.1744	129.913													44.6039	22.17	48.8008	26.8125
7.265	13.739	9.405	120.547	19.224	131.538													44.7268	18.54	48.9353	32.3895
7.285	13.469	9.405	121.944	19.2735	131.538													44.8497	21.24	49.0697	32.8185
7.305	13.17	9.405	122.573	19.3726	134.421													44.9726	20.205	49.2041	31.0596
7.325	12.843	9.451	123.547	19.4211	136.989													45.0954	23.145	49.3386	23.3805
7.345	12.49	9.451	124.248	19.4706	140.501													45.2183	15.3	49.473	9.867
7.365	12.117	9.451	124.603	19.5202	142.947													45.3412	16.485	49.6074	1.5873
7.385	11.728	9.545	125.203	19.5697	146.721													45.4641	11.025	49.7419	2.9601
7.405	11.32	9.545	126.965	19.6193	152.487													45.5869	11.415	49.8763	4.5045
7.425	10.894	9.545	126.653	19.6688	156.75													45.7098	11.235	50.0108	2.574
7.445	10.451	9.639	126.374	19.7184	161.363													45.8327	18	50.1452	0.9867
7.465	9.994	9.639	128.357	19.7679	166.988													45.9556	21.255	50.2796	3.2604
7.485	9.522	9.639	129.557	19.8164	167.74													46.0784	19.905	50.4141	5.577
7.505	9.038	9.686	129.019	19.8659	171.374													46.2013	23.4	50.5485	2.0592
7.525	8.544	9.686	128.904	19.9155	172.457													46.3242	19.26	50.6829	0.6006
7.545	8.041	9.686	129.638	19.965	174.1													46.4471	22.335	50.8174	1.8018
7.565	7.534	9.78	132.293	20.0145	173.541													46.5699	23.76	50.9518	6.9498
7.585	7.026	9.78	128.501	20.0641	171.863													46.6928	18.975	51.0862	11.7975
7.605	6.515	9.78	128.952	20.1621	166.831													46.8157	19.92	51.2207	14.6718
7.625	5.999	9.826	128.702	20.2117	163.913													46.9386	18.81	51.3551	29.3007
7.645	5.483	9.826	127.79	20.2612	157.414													47.0615	16.335	51.4896	24.7962
7.665	4.967	9.92	127.69	20.3108	151.98													47.1843	18.96	51.624	18.1038
7.685	4.452	9.92	126.211	20.3603	144.869													47.3072	22.05	51.7584	7.9794
7.705	3.941	9.92	124.541	20.4098	140.186													47.4301	16.44	51.8929	2.145
7.725	3.433	10.013	123.528	20.4594	136.343													47.553	8.205	52.0273	1.0296
7.745	2.933	10.013	123.048	20.5079	134.508													47.6758	8.055	52.1617	3.4749
7.765	2.462	10.013	121.555	20.5574	131.328													47.7987	5.22	52.2962	1.1583
7.785	2.033	10.06	119.232	20.607	130.385													47.9216	11.82	52.4306	-0.0429
7.805	1.645	10.06	119.645	20.6565	129.546													48.0445	18.36	52.5651	0.5148
7.825	1.298	10.06	118.022	20.706	129.721													48.1673	24.555	52.6995	2.2737
7.845	0.989	10.154	116.093	20.7556	129.598													48.2902	24.06	52.8339	8.4942
[truncated: 28,899 more rows]

## Sheet: Fig. S1
Fig. S1a				Fig. S1b										Fig. S1c
[truncated: 1,041 more rows]

[truncated: 19 more sheets: Fig. S2, Fig. S3, Fig. S4, Fig. S5, Fig. S6, Fig. S7, Fig. S8, Fig. S9, Fig. S11, Fig. S13, Fig. S14, Fig. S15a, Fig. S15b, Fig. S15c, Fig. S15d, Fig. S16, Fig. S18, Fig. S19, Fig. S20]
